# Supplementary material for: Multilocus sequence typing of Candida albicans isolates from the oral cavities of patients undergoing haemodialysis
Source: Sci Rep. 2018 Nov 6;8:16413. doi: 10.1038/s41598-018-34565-7 (PMC6219599; doi:10.1038/s41598-018-34565-7)
Supplement: Supplementary file 1 — Table S1 [file 41598_2018_34565_MOESM1_ESM.xlsx]

## Sheet: Table S1 20180603
	Multilocus sequence typing of Candida albicans isolates from the oral cavities of patients undergoing hemodialysis
	Yan-Bing Gong1*#, Bo Jin2#, He Qi3, Rong Zhang4, Xiu-Ying Zhang5, Ping Yuan1, Tong-Xiang Zhao1, Xing-Hua Geng6, Min Zhang7*, Jian-Ling Zheng3*.
	Table S1. Details of yeast isolates from the hemodialysis patients and control groups.
No.	group	sample	isolate	organism	ITS GenBank accession no.	ST	CLADE *	age	gender	diagnosis	diagnosis 1	diagnosis 2	diagnosis 3	diagnosis 4	diagnosis 5	diagnosis 6	date
1	Control	D1	D1A	Candida albicans	KP674539			60	male	Dental caries							2013-05-21
2			D1B	Candida albicans	KP674540
3			D2A	Candida albicans	KP674541
4	Control	D2	D2B	Candida albicans	KP674542	2622	8	40	female	Dental caries							2013-05-22
5			D3A	Candida albicans	KP674543
6	Control	D3	D3B	Candida albicans	KP674544	2626	8	21	female	Dental caries							2013-05-22
7			D8A	Candida albicans	KP674545
8	Control	D8	D8B	Candida albicans	KP674546	2631	8	42	female	Dental caries							2013-05-23
9			D9A	Candida albicans	KP674547
10	Control	D9	D9B	Candida albicans	KP674548	2214	8	60	male	Dental caries							2013-05-23
11			D11A	Candida albicans	KP674549
12	Control	D11	D11B	Candida albicans	KP674550	2616	17	68	male	Dental caries							2013-05-23
13			D15A	Candida albicans	KP674551
14			D15B	Clavispora lusitaniae	KP674552
15			D15C	Clavispora lusitaniae	KP674553
16	Control	D15	D15D	Candida albicans	KP674554	2619	18	20	male	Dental caries							2013-05-23
17	Control	D16	D16A	Candida albicans	KP674555	768	5	55	female	Dental caries							2013-05-23
18			D16B	Candida albicans	KP674556
19	Control	D17	D17A	Candida inconspicua	KP674557			35	male
20			D22A	Candida albicans	KP674558
21	Control	D22	D22B	Candida albicans	KP674559	2620	5	24	female	Dental caries							2013-05-28
22	Control	D23	D23A	Candida albicans	KP674560	1865	19	22	male	Dental caries							2013-05-30
23			D23B	Candida albicans	KP674561
24	Control	D24	D24A	Yarrowia lipolytica	KP674562			24	female	Dental caries
25	Control	D25	D25A	Candida albicans	KP674563	2621	1	23	female	Dental caries							2013-05-30
26			D25B	Candida albicans	KP674564
27	Control	D26	D26A	Candida albicans	KP674565	1019	16	39	female	Dental caries							2013-05-30
28			D26B	Candida albicans	KP674566
29			D26C	Candida albicans	KP674567
30	Control	D28	D28A	Candida inconspicua	KP674568			59	male	Dental caries
31	Control	D30	D30A	Candida albicans	KP674569	768	5	55	female	Dental caries							2013-05-30
32			D30B	Candida albicans	KP674570
33	Control	D33	D33A	Candida albicans	KP674571	2623	8	29	female	Dental caries							2013-05-30
34			D36A	Candida albicans	KP674573
35	Control	D36	D36B	Candida albicans	KP674574	2624	6	54	female	Dental caries							2013-06-04
36			D37A	Candida albicans
37	Control	D37	D37B	Candida albicans		2625	12	63	male	Dental caries							2013-06-04
38	Control	D39	D39A	Candida albicans	KP674575	2604	19	65	male	Dental caries							2013-06-08
39			D39B	Candida albicans	KP674576
40			D42A	Candida albicans	KP674577
41			D42B	Candida albicans	KP674578
42	Control	D42	D42C	Candida albicans	KP674579	2627	17	77	female	Dental caries							2013-06-08
43	Control	D43	D43A	Candida albicans	KP674580	2454	4	27	male	Dental caries							2013-06-09
44			D43B	Candida albicans	KP674581
45	Control	D48	D48A	Candida albicans	KP674582	124	4	51	female	Dental caries							2013-06-19
46			D48B	Candida albicans	KP674583
47			D51A	Candida albicans	KP674584
48	Control	D51	D51B	Candida albicans	KP674585	2628	8	26	female	Dental caries							2013-06-28
49	Control	D52	D52A	Candida albicans	KP674586	840	7	63	female	Dental caries							2013-06-28
50			D52B	Candida tropicalis	KP674587
51			D52C	Candida tropicalis	KP674588
52			D55A	Candida albicans	KP674589
53	Control	D55	D55B	Candida albicans	KP674590	1876	8	30	male	Dental caries							2013-07-01
54	Control	D57	D57A	Candida glabrata	KP674591			31	female	Dental caries
55			D57B	Candida glabrata	KP674592
56	Control	D58	D58A	Candida albicans	KP674593	2471	6	46	female	Dental caries							2013-07-10
57			D58C	Candida albicans	KP674594
58			D84A	Candida albicans	KP674614
59			D84B	Candida albicans	KP674615
60	Control	D84	D84C	Candida albicans	KP674616	2629	12	40	female	Dental caries							2013-07-19
61	Control	D85	D85A	Candida albicans	KP674617	2630	16	25	female	Dental caries							2013-07-19
62			D85C	Candida albicans	KP674618
63	Control	D91	D91A	Candida albicans	KP674622	2632	4	26	male	Dental caries							2013-07-22
64			D91B	Candida albicans	KP674623
65	Control	D92	D92A	Candida albicans	KP674624	2633	2	28	female	Dental caries							2013-07-24
66			D92B	Candida albicans	KP674625
67			D93A	Candida albicans	KP674626
68	Control	D93	D93B	Candida albicans	KP674627	1608	4	34	male	Dental caries							2013-07-24
69	Control	D94	D94B	Candida albicans	KP674628	2634	S	33	female	Dental caries							2013-07-31
70	Control	D95	D95A	Candida albicans	KP674629	466	17	29	male	Dental caries							2013-08-11
71			D95B	Candida albicans	KP674630
72			D96A	Candida albicans	KP674631
73	Control	D96	D96B	Candida albicans	KP674632	2635	S	60	female	Dental caries							2013-08-11
74	Control	D101	D101A	Candida albicans	KP674633	2611	S	23	male	Dental caries							2013-08-15
75			D101B	Candida albicans	KP674634
76	Control	D102	D102A	Candida albicans	KP674635	66	1	25	female	Dental caries							2013-08-15
77	Control	D105	D105A	Candida albicans	KP674636	2612	8	65	female	Dental caries							2013-08-21
78			D105B	Candida albicans	KP674637
79	Control	D110	D110A	Candida albicans	KP674638	2613	18	57	female	Dental caries							2013-09-26
80			D110B	Candida albicans	KP674639
81	Control	D113	D113A	Candida albicans	KP674640	2614	6	66	male	Dental caries							2013-09-27
82			D113B	Candida albicans	KP674641
83			D114A	Candida albicans	KP674642
84	Control	D114	D114B	Candida albicans	KP674643	1608	4	20	male	Dental caries							2013-09-29
85	Control	D115	D115A	Candida albicans	KP674644	2615	4	50	female	Dental caries							2013-10-08
86			D115B	Candida albicans	KP674645
87			D117A	Candida albicans	KP674646
88	Control	D117	D117B	Candida albicans	KP674647	2847	S	67	female	Dental caries							2013-10-09
89	Control	D120	D120A	Saccharomyces cerevisiae	KP674648			52	male	Dental caries
90			D120B	Saccharomyces cerevisiae	KP674649
91	Control	D125	D125A	Candida albicans	KP674650	73	1	30	female	Dental caries							2013-11-04
92	Control	D126	D126A	Candida albicans		311	4	30	female	Dental caries							2013-11-04
93			D126B	Candida parapsilosis	KP674651
94	Control	D127	D127A	Candida parapsilosis	KP674652			39	male	Dental caries
95			D129A	Candida albicans	KP674653												2013-12-19
96	Control	D129	D129B	Candida albicans	KP674654	1891	19	23	female	Dental caries
97	Control	D130	D130A	Candida albicans	KP674655	2617	6	27	female	Dental caries							2013-01-10
98			D130B	Candida albicans	KP674656
99			D131A	Candida albicans	KP674657
100	Control	D131	D131B	Candida albicans	KP674658	436	17	58	female	Dental caries							2014-01-13
101	Control	D132	D132A	Candida albicans				28	female	Dental caries							2014-01-21
102			D133A	Candida albicans	KP674659
103	Control	D133	D133B	Candida albicans	KP674660	1865	19	41	female	Dental caries							2014-01-28
104			D134A	Candida albicans	KP674661
105	Control	D134	D134B	Candida albicans	KP674662	2618	11	53	female	Dental caries							2014-02-20
106	Control	D135	D135A	Candida albicans	KP674663	1110	3	25	female	Dental caries							2014-02-28
107			D135B	Candida albicans	KP674664
108	Hemodialysis	N2	N2A	Candida parapsilosis	KP675614			75	female	Renal failure	High blood pressure ( HBP)	Hepatitis B	coronary atherosclerotic heart disease ( CAD)	Renal Anemia
109			N2B	Candida parapsilosis	KP675615
110	Hemodialysis	N6	N6A	Candida parapsilosis	KP675616			79	female	Renal failure	High blood pressure ( HBP)	Renal Anemia	Secondary hyperparathyroidism (SHPT)
111			N6B	Candida parapsilosis	KP675617
112			N7A	Candida albicans	KP675618
113	Hemodialysis	N7	N7B	Candida albicans	KP675619	2843	4	53	male	Renal failure	Non-insulin dependent diabetes mellitus ( NIDDM)	coronary atherosclerotic heart disease ( CAD)	Renal Hypertension ( HBP)	Renal Anemia			2014-05-15
114			N12A	Candida albicans	KP675620
115			N12B	Candida albicans	KP675621
116	Hemodialysis	N12	N12C	Candida albicans	KP675622	299	12	38	male	Renal failure	glomerulonephritis ( GN)	Renal Anemia	Chronic kidney disease-mineral and bone disorder (CKD-MBD)				2014-05-15
117	Hemodialysis	N16	N16A	Candida albicans	KP675623	88	12	54	male	Renal failure							2014-05-15
118			N16B	Candida albicans	KP675624
119	Hemodialysis	N18	N18A	Candida albicans	KP675625	747	4	66	female	Renal failure	glomerulonephritis ( GN)	coronary atherosclerotic heart disease ( CAD)	Renal Hypertension ( HBP)	Renal Anemia			2014-05-15
120			N18B	Candida albicans	KP675626
121			N20A	Candida albicans	KP675627
122			N20B	Candida albicans	KP675628
123	Hemodialysis	N20	N20C	Candida albicans	KP675629	443	17	69	female	Renal failure	High blood pressure ( HBP)	Renal Anemia					2014-05-15
124	Hemodialysis	N23	N23A	Candida albicans	KP675630	299	12	51	female	Renal failure	glomerulonephritis ( GN)	Renal Hypertension ( HBP)	Renal Anemia	Secondary hyperparathyroidism (SHPT)			2014-05-15
125			N23B	Candida albicans	KP675631
126			N25A	Candida albicans	KP675632
127	Hemodialysis	N25	N25B	Candida albicans	KP675633	344	3	81	male	Renal failure							2014-05-15
128	Hemodialysis	N26	N26A	Candida parapsilosis	KP675634			80	male	Renal failure	coronary atherosclerotic heart disease ( CAD)	obstructive pulmonary emphysema	Renal Hypertension ( HBP)	Renal Anemia
129			N26B	Candida parapsilosis	KP675635
130	Hemodialysis	N27	N27A	Candida albicans	KP675636	124	4	57	male	Renal failure	Non-insulin dependent diabetes mellitus ( NIDDM)	Renal Hypertension ( HBP)	Renal Anemia				2014-05-15
131			N27B	Candida albicans	KP675637
132	Hemodialysis	N29	N29A	Candida albicans	KP675638	2838	15	50	female	Renal failure							2014-05-15
133			N29B	Candida albicans	KP675639
134	Hemodialysis	N30	N30A	Meyerozyma guilliermondii	KP675640			45	male	Renal failure
135			N30B	Meyerozyma guilliermondii	KP675641
136			N38A	Candida albicans	KP675642
137			N38B	Candida glabrata	KP675643
138			N38C	Candida albicans	KP675644
139	Hemodialysis	N38	N38D	Candida albicans	KP675645	2839	15	63	male	Renal failure	Autosomal dominant polycystic kidney disease ( ADPKD)	Renal Anemia	Secondary hyperparathyroidism (SHPT)				2014-05-15
140	Hemodialysis	N43	N43A	Candida albicans	KP675646	2840	4	59	male	Renal failure	Kidney Cancer	Congestive heart failure	coronary atherosclerotic heart disease ( CAD)	Renal Anemia	Non-insulin dependent diabetes mellitus ( NIDDM)	Renal Hypertension ( HBP)	2014-05-15
141			N43B	Candida albicans	KP675647
142			N44A	Candida albicans	KP675648
143	Hemodialysis	N44	N44B	Candida albicans	KP675649	572	1	68	male	Renal failure	High blood pressure ( HBP)	Non-insulin dependent diabetes mellitus ( NIDDM)	coronary atherosclerotic heart disease ( CAD)	Renal Anemia			2014-05-15
144	Hemodialysis	N45	N45A	Candida albicans	KP675650	2841	8	30	male	Renal failure							2014-05-15
145			N45B	Candida albicans	KP675651
146			N48A	Candida albicans	KP675652
147	Hemodialysis	N48	N48B	Candida albicans	KP675653	2842	9	82	male	Renal failure							2014-05-15
148	Hemodialysis	N53	N53A	Candida glabrata	KP675654			65	male	Renal failure
149			N53B	Candida glabrata	KP675655
150	Hemodialysis	N54	N54A	Candida albicans	KP675656	2454	4	70	female	Renal failure							2014-05-15
151			N54B	Candida albicans	KP675657
152	Hemodialysis	N56	N56A	Clavispora lusitaniae	KP675658			52	male	Renal failure	Non-insulin dependent diabetes mellitus ( NIDDM)	Renal Hypertension ( HBP)	Renal Anemia
153			N56B	Clavispora lusitaniae	KP675659
154			N58A	Candida albicans	KP675660
155	Hemodialysis	N58	N58B	Candida albicans	KP675661	451	11	73	female	Renal failure	High blood pressure ( HBP)	Non-insulin dependent diabetes mellitus ( NIDDM)					2014-05-15
156	Hemodialysis	N62	N62B	Clavispora lusitaniae	KP675662			54	female	Renal failure	Non-insulin dependent diabetes mellitus ( NIDDM)	Renal Hypertension ( HBP)	Renal Anemia
157	Hemodialysis	N63	N63A	Candida parapsilosis	KP675663			51	female	Renal failure	IgA glomerulonephritis	High blood pressure ( HBP)
158			N63B	Candida parapsilosis	KP675664
159			N73A	Candida albicans	KP675665
160	Hemodialysis	N73	N73B	Candida albicans	KP675666	1895	1	82	female	Renal failure	glomerulonephritis ( GN)	Renal Hypertension ( HBP)	Renal Anemia	Secondary hyperparathyroidism (SHPT)			2014-05-15
161	Hemodialysis	N77	N77A	Candida parapsilosis	KP675667			56	male	Renal failure	nephrotic syndrome (NS)	coronary atherosclerotic heart disease ( CAD)	Renal Hypertension ( HBP)	Renal Anemia
162			N77B	Candida parapsilosis	KP675668
163			N83A	Candida albicans	KP675669
164	Hemodialysis	N83	N83B	Candida albicans	KP675670	1865	19	60	male	Renal failure							2014-05-15
165	Hemodialysis	N86	N86A	Candida albicans	KP675671	2844	19	76	female	Renal failure	Non-insulin dependent diabetes mellitus ( NIDDM)	coronary atherosclerotic heart disease ( CAD)	Renal Anemia				2014-05-15
166			N86B	Candida albicans	KP675672
167	Hemodialysis	N91	N91A	Candida glabrata	KP675673			70	female	Renal failure	High blood pressure ( HBP)	coronary atherosclerotic heart disease ( CAD)	Renal Anemia
168			N91B	Candida glabrata	KP675674
169			N92A	Candida albicans	KP675675
170	Hemodialysis	N92	N92B	Candida albicans	KP675676	2845	19	81	male	Renal failure	High blood pressure ( HBP)	coronary atherosclerotic heart disease ( CAD)	Renal Anemia				2014-05-15
171	Hemodialysis	N94	N94A	Candida parapsilosis	KP675677			35	male	Renal failure
172			N94B	Candida parapsilosis	KP675678
173			N96A	Candida albicans	KP675679
174			N96B	Candida albicans	KP675680
175	Hemodialysis	N96	N96C	Candida albicans	KP675681	2846	1	64	male	Renal failure	High blood pressure ( HBP)						2014-05-15
176	Hemodialysis	N97	N97A	Candida parapsilosis	KP675682			55	female	Renal failure	Non-insulin dependent diabetes mellitus ( NIDDM)
177	Hemodialysis	N99	N99A	Candida albicans	KP675683	344	3	74	female	Renal failure	High blood pressure ( HBP)						2014-05-15
178			N99B	Candida albicans	KP675684
179	Hemodialysis	N106	N106A	Candida albicans	KP675686	1889	6	54	female	Renal failure	coronary atherosclerotic heart disease ( CAD)	Non-insulin dependent diabetes mellitus ( NIDDM)	Renal Hypertension ( HBP)	Renal Anemia			2014-05-15
180	Hemodialysis	N110	N110A	Candida tropicalis	KP675687			64	male	Renal failure
181			N110B	Candida tropicalis	KP675688
182			N110C	Candida tropicalis	KP675689
183			N112A	Candida albicans	KP675690
184			N112B	Candida albicans
185	Hemodialysis	N112	N112C	Candida albicans	KP675691	2740	19	65	female	Renal failure	Stroke	Non-insulin dependent diabetes mellitus ( NIDDM)					2014-05-15
186	Hemodialysis	N113	N113A	Candida tropicalis	KP675692			77	male	Renal failure	High blood pressure ( HBP)
187			N113B	Candida glabrata	KP675693
188			N114A	Candida albicans	KP675694
189			N114B	Candida inconspicua	KP675695
190			N114C	Candida inconspicua	KP675696
191	Hemodialysis	N114	N114D	Candida albicans	KP675697	2837	11	32	male	Renal failure	renal artery stenosis/ High blood pressure	coronary atherosclerotic heart disease ( CAD)	Renal Anemia	Secondary hyperparathyroidism (SHPT)			2014-05-15
*	Clade S is the singletons.
