# Supplementary material for: Multilocus sequence typing of Candida albicans isolates from the oral cavities of patients undergoing haemodialysis
Source: Sci Rep. 2018 Nov 6;8:16413. doi: 10.1038/s41598-018-34565-7 (PMC6219599; doi:10.1038/s41598-018-34565-7)
Supplement: Supplementary file 2 — Figur S1 [file 41598_2018_34565_MOESM2_ESM.xlsx]

## Sheet: Figure S1
	Multilocus sequence typing of Candida albicans isolates from the oral cavities of patients undergoing hemodialysis
	Yan-Bing Gong1*#, Bo Jin2#, He Qi3, Rong Zhang4, Xiu-Ying Zhang5, Ping Yuan1, Tong-Xiang Zhao1, Xing-Hua Geng6, Min Zhang7*, Jian-Ling Zheng3*.
	Figur S1. UPGMA dendrogram of the C. albicans isolates in this study.																									No.	CLADE	ST		isolate													No.	CLADE	ST	country	country	country	country
																										1	4	124	124	D48A	N27A												1	4	124	China	Israel	Kuwait	Morocco
																										2	4	1101															2	4	1101	USA
																										3	4	1667															3	4	1667	Ireland
																										4	4	2183															4	4	2183	South Africa
																										5	4	2736															5	4	2736	China
																										6	4	969															6	4	969	USA
																										7	4	2308															7	4	2308	Kuwait
																										8	4	1993															8	4	1993	Israel
																										9	4	392															9	4	392	China	South Africa	UK
																										10	4	95															10	4	95	Austria	France	Switzerland	UK
																										11	4	1386															11	4	1386	Morocco
																										12	4	422															12	4	422	Australia
																										13	4	136															13	4	136	UK
																										14	4	128															14	4	128	Belgium
																										15	4	504															15	4	504	Morocco	Kuwait	UK
																										16	4	1642															16	4	1642	Unknown
																										17	4	2287															17	4	2287	Kuwait
																										18	4	2642															18	4	2642	China
																										19	4	1390															19	4	1390	Unknown
																										20	4	1389															20	4	1389	Morocco
																										21	4	1828															21	4	1828	UK
																										22	4	851															22	4	851	UK
																										23	4	189															23	4	189	UK
																										24	4	832															24	4	832	UK
																										25	4	1322															25	4	1323	Unknown
																										26	4	1261															26	4	1261	Unknown
																										27	4	2768															27	4	2768	China
																										28	4	400															28	4	400	UK
																										29	4	2187															29	4	2187	South Africa
																										30	4	210															30	4	210	South Africa
																										31	4	430															31	4	430	UK
																										32	4	311	311	D126A													32	4	311	UK
																										33	4	176															33	4	176	UK
																										34	4	926															34	4	926	France
																										35	4	1863															35	4	1863	China
																										36	4	144															36	4	144	South Africa	USA
																										37	4	2938															37	4	2938
																										38	4	624															38	4	624	South Africa
																										39	4	2082															39	4	2082	Norway
																										40	4	847															40	4	847	UK
																										41	4	1823															41	4	1823	UK
																										42	4	1306															42	4	1306	Israel
																										43	4	1305															43	4	1305	Norway
																										44	4	2307															44	4	2307	Kuwait
																										45	4	1995															45	4	1995	Israel
																										46	4	1988															46	4	1988	Israel
																										47	4	560															47	4	560	UK
																										48	4	1249															48	4	1249	Ireland
																										49	4	2165															49	4	2165	South Africa
																										50	4	1004															50	4	1004	France
																										51	4	363															51	4	363	Israel	Morocco
																										52	4	3093															52	4	3093
																										53	4	28															53	4	28	France
																										54	4	1228															54	4	1228	Australia
																										55	4	915															55	4	915	South Africa
																										56	4	1994															56	4	1994	Israel
																										57	4	399															57	4	399	UK
																										58	4	924															58	4	924	Ireland	France
																										59	4	2145															59	4	2145	Austria
																										60	4	948															60	4	948	Niger
																										61	4	3090															61	4	3090
																										62	4	1985															62	4	1985	Israel
																										63	4	272															63	4	272	UK
																										64	4	162															64	4	162	UK
																										65	4	2151															65	4	2151	Austria
																										66	4	2179															66	4	2179	South Africa
																										67	4	2178															67	4	2178	South Africa
																										68	4	2184															68	4	2184	South Africa
																										69	4	57															69	4	57	UK
																										70	4	10															70	4	10	France
																										71	4	268															71	4	268	Unknown
																										72	4	1312															72	4	1312	Norway
																										73	4	478															73	4	478	Rwanda
																										74	4	621															74	4	621	Kuwait
																										75	4	360															75	4	360	UK	Ireland	Norway	Finland
																										76	4	2885															76	4	2885
																										77	4	876															77	4	876	Belgium
																										78	4	2729															78	4	2729	China
																										79	4	2065															79	4	2065	Ireland
																										80	4	528															80	4	528	UK
																										81	4	87															81	4	87	Congo
																										82	4	2293															82	4	2293	Kuwait
																										83	4	2735															83	4	2735	China
																										84	4	2730															84	4	2730	China
																										85	4	1766															85	4	1766	France
																										86	4	479															86	4	479	UK
																										87	4	979															87	4	979	USA
																										88	4	652															88	4	652	Finland
																										89	4	656															89	4	656	South Korea	Kuwait	Israel	Mexico
																										90	4	2189															90	4	2189	South Africa
																										91	4	927															91	4	927	France
																										92	4	1405															92	4	1405	Morocco
																										93	4	555															93	4	555	UK
																										94	4	552															94	4	552	UK
																										95	4	661															95	4	661	South Africa
																										96	4	1984															96	4	1984	Israel
																										97	4	2323															97	4	2323	Kuwait
																										98	4	610															98	4	610	Slovakia	Turkey
																										99	4	724															99	4	724	South Africa
																										100	4	2175															100	4	2175	South Africa
																										101	4	2298															101	4	2298	Kuwait
																										102	4	1630															102	4	1630	Unknown
																										103	4	636															103	4	636	South Africa
																										104	4	620															104	4	620	China	Kuwait
																										105	4	619															105	4	619	South Africa
																										106	4	2594															106	4	2594	Germany
																										107	4	2578															107	4	2578	Germany
																										108	4	2356															108	4	2356	Germany
																										109	4	2352															109	4	2352	Germany
																										110	4	2362															110	4	2362	Germany
																										111	4	715															111	4	715	Poland
																										112	4	714															112	4	714	Russia
																										113	4	712															113	4	712	UK	Turkey
																										114	4	2888															114	4	2888
																										115	4	740															115	4	741	UK
																										116	4	605															116	4	605	Morocco	Israel	The Netherlands	UK
																										117	4	799															117	4	799	UK
																										118	4	864															118	4	864	UK
																										119	4	1771															119	4	1771	France
																										120	4	653															120	4	653	Finland
																										121	4	748															121	4	749	Portugal
																										122	4	2636															122	4	2636	China
																										123	4	1174															123	4	1175	Brazil
																										124	4	2284															124	4	2284	Kuwait
																										125	4	640															125	4	640	South Africa
																										126	4	2288															126	4	2288	Kuwait
																										127	4	2169															127	4	2169	South Africa
																										128	4	737															128	4	738	UK
																										129	4	3055															129	4	3055
																										130	4	2675															130	4	2675	China
																										131	4	2354															131	4	2354	Germany
																										132	4	2295															132	4	2295	Kuwait
																										133	4	1670															133	4	1670	Ireland
																										134	4	1647															134	4	1647	Unknown
																										135	4	973															135	4	973	USA
																										136	4	1909															136	4	1909	China
																										137	4	972															137	4	972	USA
																										138	4	142															138	4	142	Austria	Saudi Arabia
																										139	4	1345															139	4	1345	China
																										140	4	2776															140	4	2776	China
																										141	4	401															141	4	401	UK
																										142	4	1403															142	4	1403	France
																										143	4	2758															143	4	2758	China
																										144	4	2143															144	4	2143	Austria
																										145	4	2843	2843	N7B													145	4	2843	China
																										146	4	2292															146	4	2292	Kuwait
																										147	4	1246															147	4	1246	Ireland
																										148	4	1577															148	4	1577	Israel
																										149	4	734															149	4	734	Turkey	Chile	Portugal	UK
																										150	4	1581															150	4	1581
																										151	4	3083															151	4	3083
																										152	4	1962															152	4	1962	China
																										153	4	164															153	4	164	USA
																										154	4	271															154	4	271	UK
																										155	4	2152															155	4	2152	Austria
																										156	4	2080															156	4	2080	Norway
																										157	4	2079															157	4	2079	Norway
																										158	4	2081															158	4	2081	Norway
																										159	4	2083															159	4	2083	Norway
																										160	4	2939															160	4	2939
																										161	4	247															161	4	247	UK
																										162	4	1490															162	4	1490	Finland
																										163	4	1316															163	4	1316	Unknown
																										164	4	914															164	4	914	France
																										165	4	944															165	4	944	Niger
																										166	4	633															166	4	633	South Africa
																										167	4	622															167	4	622	South Africa
																										168	4	1829															168	4	1829	UK
																										169	4	1973															169	4	1973	China
																										170	4	2350															170	4	2350	Germany
																										171	4	2803															171	4	2803	China
																										172	4	537															172	4	537	Israel
																										173	4	2686															173	4	2686	China
																										174	4	163															174	4	163	Turkey
																										175	4	1897															175	4	1897	China
																										176	4	745															176	4	746	South Africa
																										177	4	2077															177	4	2077	Norway
																										178	4	2171															178	4	2171	South Africa
																										179	4	2170															179	4	2170	South Africa
																										180	4	2092															180	4	2092	Iran
																										181	4	1374															181	4	1374	France
																										182	4	1898															182	4	1898	China
																										183	4	423															183	4	423	Morocco	Australia	USA
																										184	4	2130															184	4	2130	UK
																										185	4	1668															185	4	1668	Ireland
																										186	4	1232															186	4	1232	Ireland
																										187	4	2302															187	4	2302	Kuwait
																										188	4	1641															188	4	1641	Unknown
																										189	4	2688															189	4	2688	China
																										190	4	2671															190	4	2671	China
																										191	4	1645															191	4	1645	Unknown
																										192	4	3140															192	4	3139	China
																										193	4	3153															193	4	3152	Ireland
																										194	4	26															194	4	26	France
																										195	4	2585															195	4	2585	Germany
																										196	4	2186															196	4	2186	South Africa
																										197	4	963															197	4	963	USA
																										198	4	2666															198	4	2666	China
																										199	4	2657															199	4	2657	China
																										200	4	481															200	4	481	Ireland	Norway	Spain	Morocco
																										201	4	1304															201	4	1304	Norway
																										202	4	1644															202	4	1644	Unknown
																										203	4	1149															203	4	1149	UK
																										204	4	407															204	4	407	UK	Belgium	Norway
																										205	4	1061															205	4	1061	France	China
																										206	4	3151															206	4	3150	Ireland
																										207	4	2941															207	4	2941	UK
																										208	4	1976															208	4	1976	China
																										209	4	319															209	4	319	UK
																										210	4	2309															210	4	2309	Kuwait
																										211	4	2173															211	4	2173	South Africa
																										212	4	1979															212	4	1979	Israel
																										213	4	802															213	4	802	UK
																										214	4	3212															214	4	3211	Italy
																										215	4	2357															215	4	2357	Germany
																										216	4	623															216	4	623	South Africa
																										217	4	2103															217	4	2103	Iran
																										218	4	725															218	4	725	Kuwait	South Africa	UK
																										219	4	2096															219	4	2096	Iran
																										220	4	2167															220	4	2167	South Africa
																										221	4	1445															221	4	1445
																										222	4	1263															222	4	1263	Unknown
																										223	4	1675															223	4	1675	Ireland
																										224	4	1435															224	4	1435
																										225	4	1212															225	4	1212	Australia
																										226	4	1211															226	4	1211	Australia
																										227	4	853															227	4	853	UK
																										228	4	2172															228	4	2172	South Africa
																										229	4	2297															229	4	2297	Kuwait
																										230	4	2168															230	4	2168	South Africa
																										231	4	2100															231	4	2100	Iran
																										232	4	256															232	4	256	UK
																										233	4	255															233	4	255	UK
																										234	4	80															234	4	80	UK
																										235	4	2687															235	4	2687	China
																										236	4	2678															236	4	2678	China
																										237	4	1636															237	4	1636	Unknown
																										238	4	1070															238	4	1070	France
																										239	4	776															239	4	776	Japan
																										240	4	1910															240	4	1910	China
																										241	4	1903															241	4	1903	China
																										242	4	2181															242	4	2181	South Africa
																										243	4	841															243	4	841	Unknown
																										244	4	2748															244	4	2748	China
																										245	4	663															245	4	663	South Africa
																										246	4	667															246	4	667	Mexico
																										247	4	240															247	4	240	Canada
																										248	4	2095															248	4	2095	Iran
																										249	4	2579															249	4	2579	Germany
																										250	4	421															250	4	421	Australia
																										251	4	1375															251	4	1375	France
																										252	4	1986															252	4	1986	Israel
																										253	4	2828															253	4	2828	China
																										254	4	2694															254	4	2694	China
																										255	4	2669															255	4	2669	China
																										256	4	2637															256	4	2637	China
																										257	4	2724															257	4	2724	China
																										258	4	1912															258	4	1912	China
																										259	4	2689															259	4	2689	China
																										260	4	2823															260	4	2823	China
																										261	4	27															261	4	27	France
																										262	4	634															262	4	634	South Africa
																										263	4	2290															263	4	2290	Kuwait
																										264	4	2278															264	4	2278	UK
																										265	4	1436															265	4	1436
																										266	4	1433															266	4	1433
																										267	4	1469															267	4	1469
																										268	4	1678															268	4	1678	Ireland
																										269	4	753															269	4	754	Hungary
																										270	4	752															270	4	753	Hungary
																										271	4	755															271	4	756	Venezuela
																										272	4	1629															272	4	1629	South Korea
																										273	4	2311															273	4	2311	Kuwait
																										274	4	757															274	4	757	Portugal
																										275	4	2174															275	4	2174	South Africa
																										276	4	2496															276	4	2496
																										277	4	1689															277	4	1689	Taiwan
																										278	4	835															278	4	835	UK
																										279	4	786															279	4	786
																										280	4	1281															280	4	1281	Portugal
																										281	4	1539															281	4	1539	South Korea
																										282	4	89															282	4	89	UK
																										283	4	266															283	4	266	UK
																										284	4	267															284	4	267	UK
																										285	4	2791															285	4	2791	China
																										286	4	2274															286	4	2274	France
																										287	4	2936															287	4	2936
																										288	4	117															288	4	117	New Zealand
																										289	4	1439															289	4	1439
																										290	4	659															290	4	659	China	Taiwan	South Korea	Japan
																										291	4	1074															291	4	1074	France
																										292	4	2490															292	4	2490
																										293	4	2540															293	4	2540
																										294	4	1720															294	4	1720	Taiwan
																										295	4	1613															295	4	1613	South Korea	Kuwait
																										296	4	1916															296	4	1916	China
																										297	4	1915															297	4	1915	China
																										298	4	1712															298	4	1712	Taiwan
																										299	4	1608	1608	D114B	D93B												299	4	1608	South Korea	China	Taiwan
																										300	4	2335															300	4	2335	China
																										301	4	462															301	4	462	China
																										302	4	1888															302	4	1888	China
																										303	4	1977															303	4	1977	China
																										304	4	1748															304	4	1748	Taiwan
																										305	4	2765															305	4	2765	China
																										306	4	2485															306	4	2485
																										307	4	2462															307	4	2462
																										308	4	167															308	4	167	China	Japan	Rwanda	USA
																										309	4	287															309	4	287	UK
																										310	4	441															310	4	441	China
																										311	4	1611															311	4	1611	Taiwan
																										312	4	1607															312	4	1607	South Korea
																										313	4	1866															313	4	1866	China
																										314	4	1606															314	4	1606	South Korea
																										315	4	1216															315	4	1216	Australia
																										316	4	1999															316	4	1999	South Korea
																										317	4	2554															317	4	2554
																										318	4	1920															318	4	1920	China
																										319	4	1725															319	4	1725	Taiwan
																										320	4	3070															320	4	3070	China
																										321	4	1735															321	4	1735	Taiwan
																										322	4	1732															322	4	1732	Taiwan
																										323	4	168															323	4	168	USA
																										324	4	1609															324	4	1609	South Korea	Taiwan
																										325	4	1605															325	4	1605	South Korea
																										326	4	2538															326	4	2538
																										327	4	2821															327	4	2821	China	Taiwan
																										328	4	809															328	4	809	Japan
																										329	4	956															329	4	956	USA
																										330	4	13															330	4	13	France
																										331	4	2440															331	4	2440	Taiwan
																										332	4	1612															332	4	1612	Taiwan
																										333	4	773															333	4	773	Japan
																										334	4	1610															334	4	1610	South Korea
																										335	4	1713															335	4	1713	Taiwan
																										336	4	2455															336	4	2455
																										337	4	1764															337	4	1764	Taiwan
																										338	4	1547															338	4	1547	South Korea
																										339	4	1603															339	4	1603	South Korea
																										340	4	2453															340	4	2453
																										341	4	1574															341	4	1574	South Korea	China
																										342	4	1401															342	4	1401	France
																										343	4	2506															343	4	2506
																										344	4	2832															344	4	2832	China
																										345	4	1573															345	4	1573	South Korea
																										346	4	1571															346	4	1571	South Korea
																										347	4	468															347	4	468	China
																										348	4	2840	2840	N43A													348	4	2840	China
																										349	4	1728															349	4	1728	Taiwan
																										350	4	2714															350	4	2714	China
																										351	4	1432															351	4	1432	Ireland
																										352	4	2488															352	4	2488
																										353	4	678															353	4	678	Taiwan
																										354	4	1441															354	4	1441
																										355	4	2520															355	4	2520
																										356	4	747	747	N18A													356	4	748	Portugal
																										357	4	2632	2632	D91A													357	4	2632	China
																										358	4	2795															358	4	2795	China
																										359	4	3017															359	4	3017	China
																										360	4	3051															360	4	3051	China
																										361	4	1620															361	4	1620
																										362	4	767															362	4	767	Japan
																										363	4	3050															363	4	3050	China
																										364	4	2940															364	4	2940	UK
																										365	4	2710															365	4	2710	China
																										366	4	2653															366	4	2653	China
																										367	4	2245															367	4	2245
																										368	4	2792															368	4	2792	China
																										369	4	1334															369	4	1334	Unknown
																										370	4	2812															370	4	2812	China
																										371	4	2783															371	4	2783	China
																										372	4	1991															372	4	1991	Israel
																										373	4	1990															373	4	1990	Israel
																										374	4	3164															374	4	3163	China
																										375	4	3163															375	4	3162	China
																										376	4	3257															376	4	3256	China
																										377	4	3200															377	4	3199	China
																										378	4	3190															378	4	3189	China
																										379	4	3222															379	4	3221	China
																										380	4	3199															380	4	3198	China
																										381	4	3197															381	4	3196	China
																										382	4	3160															382	4	3159	Ireland
																										383	4	3260															383	4
																										384	4	3259															384	4
																										385	4	3261															385	4
																										386	4	3161															386	4	3160	China
																										387	4	448															387	4	448	China
																										388	4	3018															388	4	3018	China
																										389	4	2498															389	4	2498
																										390	4	1440															390	4	1440
																										391	4	654															391	4	654	South Africa
																										392	4	1516															392	4	1516	Colombia
																										393	4	2615	2615	D115A													393	4	2615	China
																										394	4	2454	2454	D43A	N54A												394	4	2454
																										395	4	2664															395	4	2664	China
																										396	4	2796															396	4	2796	China
																										397	4	2679															397	4	2679	China
																										398	4	2532															398	4	2532
																										399	4	1938															399	4	1939
																										400	4	2676															400	4	2676	China
																										401	4	2091															401	4	2091	Malaysia
																										402	4	2330															402	4	2330	China
																										403	4	2800															403	4	2800	China
																										404	4	1822															404	4	1822	UK
																										405	4	1277															405	4	1277	Portugal
																										406	4	2670															406	4	2670	China
																										407	4	2638															407	4	2638	China
																										408	4	2772															408	4	2772	China
																										409	4	568															409	4	568	UK	Portugal
																										410	4	1841															410	4	1841	China
																										411	4	228															411	4	228	Ireland	UK
																										412	4	1319															412	4	1319	Unknown
																										413	4	911															413	4	911	Belgium
																										414	4	230															414	4	230	UK
																										415	4	1380															415	4	1380	France
																										416	4	879															416	4	879	Belgium
																										417	4	878															417	4	878	Belgium
																										418	4	888															418	4	888	Belgium
																										419	4	722															419	4	722	Portugal
																										420	4	1410															420	4	1410	Unknown
																										421	4	562															421	4	562	UK
																										422	4	2593															422	4	2593	Germany
																										423	4	563															423	4	563	UK
																										424	4	1842															424	4	1842	China
																										425	4	1333															425	4	1333	Unknown
																										426	4	2153															426	4	2153	Austria
																										427	4	1392															427	4	1392	Morocco
																										428	4	1821															428	4	1821	UK
																										429	4	1382															429	4	1382	Morocco
																										430	4	991															430	4	991	France
																										431	15	3195															431	15	3194	France
																										432	15	3166															432	15	3165	China
																										433	15	3221															433	15	3220	UK
																										434	15	3225															434	15	3224	China
																										435	15	3188															435	15	3187	China
																										436	15	3168															436	15	3167	China
																										437	15	3187															437	15	3186	China
																										438	15	1461															438	15	1461
																										439	15	3182															439	15	3181	China
																										440	15	3180															440	15	3179	Brazil
																										441	15	3167															441	15	3166	China
																										442	15	3224															442	15	3223	China
																										443	15	2061															443	15	2061	China
																										444	15	3186															444	15	3185	China
																										445	15	3181															445	15	3180	China
																										446	15	3258															446	15
																										447	15	3183															447	15	3182	China
																										448	15	1443															448	15	1443
																										449	15	1438															449	15	1438
																										450	15	1517															450	15	1517	Colombia
																										451	15	1900															451	15	1900	China
																										452	15	1779															452	15	1779	Ireland
																										453	15	1924															453	15	1924	China
																										454	15	2107															454	15	2107	Ireland
																										455	15	2109															455	15	2109	Ireland
																										456	15	1682															456	15	1682	Ireland
																										457	15	1671															457	15	1671	Ireland
																										458	15	339															458	15	339	UK
																										459	15	1781															459	15	1781	Ireland
																										460	15	1592															460	15	1592
																										461	15	1582															461	15	1582
																										462	15	1431															462	15	1431	Ireland
																										463	15	838															463	15	838	Japan
																										464	15	784															464	15	784	Japan
																										465	15	2838	2838	N29A													465	15	2838	China
																										466	15	2115															466	15	2115	Ireland
																										467	15	2813															467	15	2813	China
																										468	15	2785															468	15	2785	China
																										469	15	2641															469	15	2641	China
																										470	15	3069															470	15	3069	China
																										471	15	2037															471	15	2037	Ireland
																										472	15	3096															472	15	3096	Vietnam
																										473	15	105															473	15	105	UK
																										474	15	3019															474	15	3019	China
																										475	15	2542															475	15	2542
																										476	15	928															476	15	928	France
																										477	15	2707															477	15	2707	China
																										478	15	2366															478	15	2366	Germany
																										479	15	2192															479	15	2192	France
																										480	15	172															480	15	172	China	India	UK	France
																										481	15	36															481	15	36	France
																										482	15	1280															482	15	1280	Portugal
																										483	15	2233															483	15	2233	France
																										484	15	759															484	15	759	South Africa
																										485	15	2839	2839	N38D													485	15	2839	China
																										486	15	2804															486	15	2804	China
																										487	15	1071															487	15	1071	Unknown
																										488	15	1038															488	15	1038	Unknown
																										489	15	1444															489	15	1444
																										490	15	2402															490	15	2402	Taiwan
																										491	15	1045															491	15	1045	Unknown
																										492	15	2964															492	15	2964	China
																										493	S	1520															493	S	1520	Colombia
																										494	S	1519															494	S	1519	Colombia
																										495	S	1662															495	S	1662	Ireland
																										496	S	1523															496	S	1523	Colombia
																										497	S	961															497	S	961	USA
																										498	2	244															498	2	244	Austria	UK	Rwanda
																										499	2	155															499	2	155	UK	Rwanda	South Africa	USA
																										500	2	156															500	2	156	France
																										501	2	2108															501	2	2108	Ireland
																										502	2	1293															502	2	1293	Norway
																										503	2	535															503	2	535	UK
																										504	2	320															504	2	320	UK
																										505	2	2582															505	2	2582	Germany
																										506	2	329															506	2	329	UK
																										507	2	200															507	2	200	UK
																										508	2	1036															508	2	1036	Unknown
																										509	2	958															509	2	958	USA
																										510	2	1098															510	2	1098	USA
																										511	2	140															511	2	140	Unknown
																										512	2	97															512	2	97	UK
																										513	2	612															513	2	612	USA
																										514	2	916															514	2	916	France
																										515	2	845															515	2	845	UK
																										516	2	844															516	2	844	UK
																										517	2	967															517	2	967	USA
																										518	2	976															518	2	976	USA
																										519	2	1765															519	2	1765	France
																										520	2	978															520	2	978	USA
																										521	2	1672															521	2	1672	Ireland
																										522	2	312															522	2	312	UK
																										523	2	1663															523	2	1663	Ireland
																										524	2	1396															524	2	1396	Morocco
																										525	2	830															525	2	830	UK
																										526	2	395															526	2	395	UK
																										527	2	960															527	2	960	USA
																										528	2	526															528	2	526	USA	UK
																										529	2	1024															529	2	1024	UK
																										530	2	130															530	2	130	UK
																										531	2	2591															531	2	2591	Germany
																										532	2	1772															532	2	1772	UK
																										533	2	2067															533	2	2067	Norway
																										534	2	2066															534	2	2066	Norway
																										535	2	2069															535	2	2069	Norway
																										536	2	2074															536	2	2074	Norway
																										537	2	955															537	2	955	USA
																										538	2	152															538	2	152	USA
																										539	2	1815															539	2	1815	UK
																										540	2	532															540	2	532	UK
																										541	2	501															541	2	501	UK
																										542	2	2574															542	2	2574	Germany
																										543	2	355															543	2	355	Rwanda
																										544	2	351															544	2	351	Rwanda
																										545	2	206															545	2	206	France	UK	Rwanda
																										546	2	1243															546	2	1243	Ireland
																										547	2	1244															547	2	1244	Ireland
																										548	2	2235															548	2	2235	France
																										549	2	800															549	2	800	UK
																										550	2	1508															550	2	1508	Norway
																										551	2	1094															551	2	1094	USA
																										552	2	315															552	2	315	UK	Norway
																										553	2	208															553	2	208	UK
																										554	2	2087															554	2	2087	Norway
																										555	2	3193															555	2	3192	UK
																										556	2	550															556	2	550	UK
																										557	2	281															557	2	281	UK
																										558	2	1320															558	2	1321	Unknown
																										559	2	497															559	2	497	UK	USA
																										560	2	1654															560	2	1654	Ireland
																										561	2	2125															561	2	2125	UK
																										562	2	1064															562	2	1064	France
																										563	2	882															563	2	882	Belgium
																										564	2	881															564	2	881	Belgium
																										565	2	843															565	2	843	UK
																										566	2	801															566	2	801	UK
																										567	2	1046															567	2	1046	UK
																										568	2	1492															568	2	1492	Finland
																										569	2	1154															569	2	1154	Finland
																										570	2	4															570	2	4	UK	France
																										571	2	326															571	2	326	UK	Norway	USA
																										572	2	67															572	2	67	UK
																										573	2	318															573	2	318	UK	Norway
																										574	2	232															574	2	232	UK	Norway	Australia
																										575	2	2114															575	2	2114	Ireland
																										576	2	760															576	2	760	Norway	Czech Republic	France
																										577	2	3105															577	2	3104
																										578	2	493															578	2	493	UK
																										579	2	412															579	2	412	UK
																										580	2	216															580	2	216	Canada	UK
																										581	2	857															581	2	857	UK
																										582	2	194															582	2	194	Belgium	Ireland	UK
																										583	2	1096															583	2	1096	USA
																										584	2	1227															584	2	1227	Australia
																										585	2	2903															585	2	2903
																										586	2	2146															586	2	2146	Austria
																										587	2	2854															587	2	2854	USA
																										588	2	153															588	2	153	USA
																										589	2	428															589	2	428	Australia
																										590	2	402															590	2	402	UK	USA
																										591	2	119															591	2	119	UK
																										592	2	341															592	2	341	UK
																										593	2	793															593	2	793	Germany	UK
																										594	2	2150															594	2	2150	Austria
																										595	2	1023															595	2	1023	Germany
																										596	2	828															596	2	828	Austria	UK
																										597	2	3217															597	2	3216	UK
																										598	2	2129															598	2	2129	UK
																										599	2	2561															599	2	2561	USA
																										600	2	549															600	2	549	UK
																										601	2	1503															601	2	1503	Norway
																										602	2	1355															602	2	1355	USA
																										603	2	275															603	2	275	Ireland	UK
																										604	2	1186															604	2	1186	Brazil
																										605	2	410															605	2	410	UK
																										606	2	411															606	2	411	UK
																										607	2	1134															607	2	1134	USA
																										608	2	1083															608	2	1083	Unknown
																										609	2	858															609	2	858	UK
																										610	2	1308															610	2	1308	Norway
																										611	2	1041															611	2	1041	Unknown
																										612	2	2072															612	2	2072	Norway
																										613	2	196															613	2	196	UK
																										614	2	791															614	2	791	UK
																										615	2	1302															615	2	1302	Norway
																										616	2	1295															616	2	1295	Norway
																										617	2	2422															617	2	2422
																										618	2	3113															618	2	3112
																										619	2	3112															619	2	3111
																										620	2	273															620	2	273	UK
																										621	2	1398															621	2	1398	Morocco
																										622	2	225															622	2	225	UK
																										623	2	2110															623	2	2110	Ireland
																										624	2	599															624	2	599	UK
																										625	2	3149															625	2	3148	China
																										626	2	1081															626	2	1081
																										627	2	3060															627	2	3060
																										628	2	1238															628	2	1238	Ireland
																										629	2	1826															629	2	1826	UK
																										630	2	1080															630	2	1080	UK
																										631	2	1381															631	2	1381	France
																										632	2	406															632	2	406	UK
																										633	2	328															633	2	328	UK
																										634	2	3100															634	2	3099
																										635	2	764															635	2	764	UK
																										636	2	1496															636	2	1496	Ireland	Norway
																										637	2	107															637	2	107	UK
																										638	2	2135															638	2	2135	Austria
																										639	2	1669															639	2	1669	Ireland
																										640	2	970															640	2	970	USA
																										641	2	910															641	2	910	Belgium
																										642	2	405															642	2	405	UK
																										643	2	999															643	2	999	Belgium
																										644	2	2036															644	2	2036	Norway
																										645	2	1495															645	2	1495	Norway
																										646	2	2073															646	2	2073	Norway
																										647	2	2033															647	2	2033	Norway
																										648	2	1303															648	2	1303	Norway
																										649	2	1291															649	2	1291	Norway
																										650	2	425															650	2	425	Australia
																										651	2	1501															651	2	1501	Norway
																										652	2	1006															652	2	1006	UK
																										653	2	2076															653	2	2076	Norway
																										654	2	1506															654	2	1506	Norway
																										655	2	1296															655	2	1296	Norway
																										656	2	546															656	2	546	UK
																										657	2	248															657	2	248	UK
																										658	2	2142															658	2	2142	Austria
																										659	2	327															659	2	327	UK
																										660	2	3059															660	2	3059
																										661	2	744															661	2	745	South Africa
																										662	2	627															662	2	627	South Africa	USA
																										663	2	154															663	2	154	USA
																										664	2	2185															664	2	2185	South Africa
																										665	2	781															665	2	781	Japan
																										666	2	646															666	2	646	South Africa
																										667	2	1677															667	2	1677	Ireland
																										668	2	325															668	2	325	UK	Japan
																										669	2	655															669	2	655	South Africa
																										670	2	3102															670	2	3101
																										671	2	1052															671	2	1052	UK
																										672	2	2068															672	2	2068	Norway
																										673	2	1007															673	2	1007	UK
																										674	2	604															674	2	604	UK
																										675	2	613															675	2	613	South Africa
																										676	2	1011															676	2	1011	UK
																										677	2	2633	2633	D92A													677	2	2633	China
																										678	2	1369															678	2	1369	Morocco
																										679	2	294															679	2	294	Belgium
																										680	2	808															680	2	808	UK
																										681	2	1292															681	2	1292	Norway
																										682	2	1776															682	2	1776	UK
																										683	2	2120															683	2	2120	UK
																										684	2	174															684	2	174	UK
																										685	2	1297															685	2	1297	Norway
																										686	2	1321															686	2	1322	Unknown
																										687	2	1314															687	2	1314	Norway
																										688	2	205															688	2	205	UK
																										689	2	1202															689	2	1202	Unknown
																										690	2	1666															690	2	1666	Ireland
																										691	2	829															691	2	829	UK
																										692	2	1507															692	2	1507	Norway
																										693	2	41															693	2	41	UK
																										694	2	831															694	2	831	UK
																										695	2	738															695	2	739	UK
																										696	2	1147															696	2	1147	UK
																										697	2	531															697	2	531	UK
																										698	2	386															698	2	386	UK
																										699	2	2571															699	2	2571	Germany
																										700	2	1676															700	2	1676	Ireland
																										701	2	202															701	2	202	UK
																										702	2	520															702	2	520	UK
																										703	2	2597															703	2	2597	Germany
																										704	2	2359															704	2	2359	Germany
																										705	2	231															705	2	231	UK
																										706	2	366															706	2	366	UK
																										707	2	1505															707	2	1505	Norway
																										708	2	1148															708	2	1148	UK
																										709	2	2155															709	2	2155	Austria
																										710	2	2154															710	2	2154	Austria
																										711	2	597															711	2	597	UK
																										712	2	2576															712	2	2576	Germany
																										713	2	2580															713	2	2580	Germany
																										714	2	2855															714	2	2855	USA
																										715	2	3082															715	2	3082
																										716	2	2156															716	2	2156	Austria
																										717	2	862															717	2	862	UK
																										718	2	1298															718	2	1298	Norway
																										719	2	2041															719	2	2041	France
																										720	2	1368															720	2	1368	Unknown
																										721	2	2032															721	2	2032	Norway
																										722	2	2031															722	2	2031	Norway
																										723	2	775															723	2	775	Japan
																										724	2	1313															724	2	1313	Norway
																										725	2	3106															725	2	3105
																										726	2	3128															726	2	3127
																										727	2	2562															727	2	2562	USA	Germany
																										728	2	559															728	2	559	UK
																										729	2	1809															729	2	1809	UK
																										730	2	1806															730	2	1806
																										731	S	2228															731	S	2228	France
																										732	S	1065															732	S	1065	France
																										733	S	258															733	S	258	Rwanda
																										734	S	1016															734	S	1016	Unknown
																										735	S	742															735	S	743	Czech Republic
																										736	S	1347															736	S	1347	USA
																										737	S	2647															737	S	2647	China
																										738	S	1661															738	S	1661	Ireland
																										739	S	2425															739	S	2425	France
																										740	S	1084															740	S	1084	USA
																										741	S	68															741	S	68	USA
																										742	S	959															742	S	959	USA
																										743	S	657															743	S	657	South Africa
																										744	S	77															744	S	77	UK
																										745	S	2646															745	S	2646	China
																										746	S	1777															746	S	1777	UK
																										747	S	819															747	S	819	Japan
																										748	S	2281															748	S	2281	France
																										749	S	1385															749	S	1385	Morocco
																										750	S	2514															750	S	2514
																										751	S	2511															751	S	2511
																										752	19	1937															752	S	1938
																										753	19	1865	1865	D133B	D23A												753	S	1865	China	Kuwait
																										754	19	2271															754	S	2271
																										755	19	2882															755	S	2882	China
																										756	19	3138															756	S	3137	China
																										757	19	1956															757	S	1956	China
																										758	19	2604	2604	D39A													758	S	2604	China
																										759	19	2985															759	S	2985	China
																										760	19	2238															760	S	2238
																										761	19	2704															761	S	2704	China
																										762	19	1939															762	S	1940
																										763	19	2270															763	S	2270
																										764	19	2102															764	S	2102	Iran	China
																										765	19	2872															765	S	2872	China
																										766	19	1891	1891	D129B													766	S	1891	China
																										767	19	2339															767	S	2339	China
																										768	19	2236															768	S	2236
																										769	19	2715															769	S	2715	China
																										770	19	2652															770	S	2652	China
																										771	19	2740	2740	N112C													771	S	2740	China
																										772	19	2180															772	S	2180	China
																										773	19	1926															773	S	1926
																										774	19	2824															774	S	2824	China
																										775	19	2269															775	S	2269
																										776	19	2891															776	S	2891	China
																										777	19	2237															777	S	2237
																										778	19	1921															778	S	1921	China
																										779	19	1446															779	S	1446
																										780	19	1942															780	S	1942	China
																										781	19	1584															781	S	1584
																										782	19	2347															782	S	2347	China
																										783	19	1576															783	S	1576
																										784	19	2725															784	S	2725	China
																										785	19	3198															785	S	3197	China
																										786	19	3185															786	S	3184	China
																										787	19	3165															787	S	3164	China
																										788	19	2062															788	S	2062	China
																										789	19	2052															789	S	2052	China
																										790	19	3228															790	S	3227	China
																										791	19	1474															791	S	1474
																										792	19	1460															792	S	1460
																										793	19	2844	2844	N86A													793	S	2844	China
																										794	19	1655															794	S	1655	Ireland
																										795	19	1434															795	S	1434
																										796	19	3109															796	S	3108
																										797	19	2956															797	S	2956	China
																										798	19	2289															798	S	2289	Kuwait
																										799	19	1560															799	S	1560	South Korea
																										800	19	1542															800	S	1542	South Korea
																										801	19	1550															801	S	1550	South Korea
																										802	19	2845	2845	N92B													802	S	2845	China
																										803	S	989															803	S	989	France
																										804	S	2133															804	S	2133	Austria
																										805	S	1811															805	S	1811	UK
																										806	S	1982															806	S	1982	Israel
																										807	S	213															807	S	213	UK
																										808	S	2906															808	S	2906	Taiwan
																										809	S	1744															809	S	1744	Taiwan
																										810	S	643															810	S	643	Ecuador
																										811	S	1048															811	S	1048	Unknown
																										812	S	992															812	S	992	France
																										813	S	1635															813	S	1635
																										814	S	2035															814	S	2035
																										815	S	1176															815	S	1177	Brazil
																										816	S	3023															816	S	3023	China
																										817	S	2895															817	S	2895	China
																										818	S	1878															818	S	1878	China
																										819	8	365															819	8	365	China	Kuwait	South Korea	UK
																										820	8	1637															820	8	1637
																										821	8	2757															821	8	2757	China
																										822	8	2760															822	8	2760	China
																										823	8	2849															823	8	2849	China
																										824	8	2871															824	8	2871	China
																										825	8	2954															825	8	2954	China
																										826	8	3250															826	8	3249	China
																										827	8	2078															827	8	2078	Norway
																										828	8	1901															828	8	1901	China
																										829	8	1908															829	8	1908	China
																										830	8	1624															830	8	1624	South Korea	China
																										831	8	1754															831	8	1754	Taiwan
																										832	8	1118															832	8	1118	Brazil	Guiana
																										833	8	2124															833	8	2124	China
																										834	8	2713															834	8	2713	China
																										835	8	2957															835	8	2957	China
																										836	8	774															836	8	774	Japan
																										837	8	2381															837	8	2381	Taiwan
																										838	8	2662															838	8	2662	China
																										839	8	1625															839	8	1625	South Korea
																										840	8	450															840	8	450	China
																										841	8	2622	2622	D2B													841	8	2622	China
																										842	8	3047															842	8	3047	China
																										843	8	2746															843	8	2746	China
																										844	8	1791															844	8	1791	South Korea
																										845	8	1755															845	8	1755	China
																										846	8	1545															846	8	1545	South Korea
																										847	8	2788															847	8	2788	China
																										848	8	602															848	8	602	South Korea	Guiana	Brazil	France
																										849	8	1360															849	8	1360	Brazil
																										850	8	2693															850	8	2693	China
																										851	8	582															851	8	582	Colombia
																										852	8	2753															852	8	2753	China
																										853	8	2221															853	8	2221	Brazil
																										854	8	2716															854	8	2716	China
																										855	8	2210															855	8	2210	Brazil
																										856	8	2199															856	8	2199	Brazil
																										857	8	2207															857	8	2207	Brazil
																										858	8	1029															858	8	1029	Guiana	Brazil	UK
																										859	8	650															859	8	650	Ecuador
																										860	8	1951															860	8	1951	Guiana	Brazil
																										861	8	1623															861	8	1623	South Korea
																										862	8	2211															862	8	2211	Brazil
																										863	8	2660															863	8	2660	China
																										864	8	2705															864	8	2705	China
																										865	8	3035															865	8	3035	Brazil
																										866	8	2834															866	8	2834	China
																										867	8	616															867	8	616	China
																										868	8	3022															868	8	3022	China
																										869	8	3239															869	8	3238	China
																										870	8	2533															870	8	2533
																										871	8	1632															871	8	1632
																										872	8	3034															872	8	3034	Brazil
																										873	8	3030															873	8	3030	China
																										874	8	3025															874	8	3025	China
																										875	8	3005															875	8	3005	China
																										876	8	3004															876	8	3004	China
																										877	8	2996															877	8	2996	China
																										878	8	2961															878	8	2961	China
																										879	8	98															879	8	98	UK
																										880	8	2900															880	8	2900
																										881	8	1840															881	8	1840	China
																										882	8	465															882	8	465	Germany
																										883	8	2995															883	8	2995	China
																										884	8	1171															884	8	1172	Brazil
																										885	8	2677															885	8	2677	China
																										886	8	2251															886	8	2251
																										887	8	1935															887	8	1936	China
																										888	8	1928															888	8	1928
																										889	8	2250															889	8	2250
																										890	8	2249															890	8	2249
																										891	8	2252															891	8	2252
																										892	8	1913															892	8	1913	China
																										893	8	1622															893	8	1622
																										894	8	2673															894	8	2673	China
																										895	8	2626	2626	D3B													895	8	2626	China
																										896	8	1621															896	8	1621	South Korea
																										897	8	2382															897	8	2382	Taiwan
																										898	8	805															898	8	805	UK
																										899	8	2623	2623	D33A													899	8	2623	China
																										900	8	2727															900	8	2727	China
																										901	8	1525															901	8	1525	Colombia
																										902	8	1476															902	8	1476
																										903	8	1512															903	8	1512	South Korea
																										904	8	3229															904	8	3228	China
																										905	8	3071															905	8	3071	China
																										906	8	2835															906	8	2835	China
																										907	8	2747															907	8	2747	China
																										908	8	2836															908	8	2836	China
																										909	8	2049															909	8	2049	China
																										910	8	2048															910	8	2048	China
																										911	8	3201															911	8	3200	China
																										912	8	1514															912	8	1514	Colombia
																										913	8	3024															913	8	3024	China
																										914	8	2759															914	8	2759	China
																										915	8	1871															915	8	1871	China
																										916	8	2090															916	8	2090	Malaysia
																										917	8	3013															917	8	3013	China
																										918	8	3234															918	8	3233	China
																										919	8	2820															919	8	2820	China
																										920	8	1626															920	8	1626	South Korea
																										921	8	90															921	8	90	China	South Korea	Kuwait	Malaysia
																										922	8	1106															922	8	1106	USA
																										923	8	2205															923	8	2205	Brazil
																										924	8	2222															924	8	2222	Brazil
																										925	8	2223															925	8	2223	Brazil	China
																										926	8	298															926	8	298	China	Brazil	Colombia	Peru
																										927	8	3031															927	8	3031	China
																										928	8	3244															928	8	3243	China
																										929	8	2215															929	8	2215	Brazil
																										930	8	1795															930	8	1795	South Korea
																										931	8	2200															931	8	2200	Brazil
																										932	8	729															932	8	729	China	USA
																										933	8	3041															933	8	3041	Brazil
																										934	8	3033															934	8	3033	Brazil
																										935	8	3208															935	8	3207	China
																										936	8	649															936	8	649	Venezuela
																										937	8	2007															937	8	2007	South Korea
																										938	8	2997															938	8	2997	China
																										939	8	1934															939	8	1934	China
																										940	8	1187															940	8	1187	Brazil
																										941	8	2994															941	8	2994	China
																										942	8	2902															942	8	2902	Brazil
																										943	8	2214	2214	D9B													943	8	2214	Brazil
																										944	8	2224															944	8	2224	Brazil
																										945	8	756															945	8	756	Venezuela
																										946	8	785															946	8	785	Japan	USA
																										947	8	2810															947	8	2810	China
																										948	8	3232															948	8	3231	China
																										949	8	1418															949	8	1418	USA
																										950	8	2827															950	8	2827	China
																										951	8	1173															951	8	1174	Brazil
																										952	8	2756															952	8	2756	China
																										953	8	179															953	8	179	UK
																										954	8	2628	2628	D51B													954	8	2628	China
																										955	8	2706															955	8	2706	China
																										956	8	3223															956	8	3222	China
																										957	8	3162															957	8	3161	China
																										958	8	3189															958	8	3188	China
																										959	8	3226															959	8	3225	China
																										960	8	3184															960	8	3183	China
																										961	8	3227															961	8	3226	China
																										962	8	3196															962	8	3195	China
																										963	8	3037															963	8	3037	Brazil
																										964	8	2053															964	8	2053	China
																										965	8	2051															965	8	2051	China
																										966	8	2054															966	8	2054	China
																										967	8	2056															967	8	2056	China
																										968	8	3118															968	8	3117	China
																										969	8	2696															969	8	2696	China
																										970	8	2348															970	8	2348	China
																										971	8	1122															971	8	1122	France
																										972	8	1394															972	8	1394	Morocco
																										973	8	3241															973	8	3240	China
																										974	8	2879															974	8	2879	China
																										975	8	685															975	8	685	Taiwan
																										976	8	684															976	8	684	Taiwan
																										977	8	1687															977	8	1687	Taiwan
																										978	8	2448															978	8	2448
																										979	8	2021															979	8	2021	South Korea
																										980	8	2702															980	8	2702	China
																										981	8	1876	1876	D55B													981	8	1876	China
																										982	8	1892															982	8	1892	China
																										983	8	2698															983	8	2698	China
																										984	8	2841	2841	N45A													984	8	2841	China
																										985	8	2811															985	8	2811	China
																										986	8	3249															986	8	3248	China
																										987	8	2342															987	8	2342	China
																										988	8	3010															988	8	3010
																										989	8	2649															989	8	2649	China
																										990	8	2968															990	8	2968	China
																										991	8	2497															991	8	2497
																										992	8	2631	2631	D8B													992	8	2631	China
																										993	8	2610															993	8	2610	China
																										994	8	3240															994	8	3239	China
																										995	8	3007															995	8	3007	China
																										996	8	3006															996	8	3006	China
																										997	8	3012															997	8	3012	China
																										998	8	2329															998	8	2329
																										999	8	1633															999	8	1633
																										1000	8	3119															1000	8	3118	China
																										1001	8	2659															1001	8	2659	China
																										1002	8	1340															1002	8	1339	Unknown
																										1003	8	2764															1003	8	2764	China
																										1004	8	1614															1004	8	1614	South Korea	China
																										1005	8	2019															1005	8	2019	South Korea
																										1006	8	929															1006	8	929	France
																										1007	8	1604															1007	8	1604	South Korea
																										1008	8	2474															1008	8	2474
																										1009	8	2808															1009	8	2808	China
																										1010	8	437															1010	8	437	China
																										1011	8	2762															1011	8	2762	China
																										1012	8	1278															1012	8	1278	Portugal
																										1013	8	2861															1013	8	2861	China
																										1014	8	2515															1014	8	2515
																										1015	8	2860															1015	8	2860	China
																										1016	8	2926															1016	8	2926	Taiwan
																										1017	8	2612	2612	D105A													1017	8	2612	China
																										1018	8	2057															1018	8	2057	China
																										1019	8	1932															1019	8	1932	China
																										1020	8	1931															1020	8	1931	China
																										1021	8	2655															1021	8	2655	China
																										1022	8	3245															1022	8	3244	China
																										1023	8	2958															1023	8	2958	China
																										1024	8	3009															1024	8	3009	China
																										1025	8	2969															1025	8	2969	China
																										1026	8	2341															1026	8	2341	China
																										1027	8	1860															1027	8	1860	China
																										1028	8	2346															1028	8	2346	China
																										1029	8	1718															1029	8	1718	Taiwan
																										1030	8	666															1030	8	666	Mexico	USA
																										1031	8	2230															1031	8	2230	France
																										1032	8	571															1032	8	571	Colombia
																										1033	8	1112															1033	8	1112	USA
																										1034	8	3042															1034	8	3042	Brazil
																										1035	8	1510															1035	8	1510	Norway
																										1036	8	1419															1036	8	1419	USA
																										1037	8	282															1037	8	282	UK
																										1038	8	1233															1038	8	1233	Ireland
																										1039	8	1139															1039	8	1139	USA
																										1040	8	1864															1040	8	1864	China
																										1041	8	1343															1041	8	1343	China
																										1042	8	1095															1042	8	1095	USA
																										1043	8	1350															1043	8	1350	USA
																										1044	8	540															1044	8	540	UK
																										1045	8	1500															1045	8	1500	Norway
																										1046	8	842															1046	8	842	UK
																										1047	8	1658															1047	8	1658	Ireland
																										1048	8	2045															1048	8	2045	Ireland
																										1049	8	1684															1049	8	1684	Ireland
																										1050	8	2044															1050	8	2044	Ireland
																										1051	8	2327															1051	8	2327	UK
																										1052	8	432															1052	8	432	UK
																										1053	8	1486															1053	8	1486	Ireland
																										1054	8	1680															1054	8	1680	Ireland
																										1055	8	141															1055	8	141	UK
																										1056	8	1086															1056	8	1086	USA
																										1057	8	718															1057	8	718	Mexico
																										1058	8	513															1058	8	513	UK
																										1059	8	723															1059	8	723	USA
																										1060	8	215															1060	8	215	Canada
																										1061	8	1105															1061	8	1105	USA
																										1062	8	556															1062	8	556	UK
																										1063	8	1178															1063	8	1179	Brazil
																										1064	8	1142															1064	8	1142	USA
																										1065	8	2280															1065	8	2280	UK
																										1066	8	994															1066	8	994	USA
																										1067	8	986															1067	8	986	USA
																										1068	8	2658															1068	8	2658	China
																										1069	8	2640															1069	8	2640	China
																										1070	8	2349															1070	8	2349	China
																										1071	8	2583															1071	8	2583	Germany
																										1072	8	1992															1072	8	1992	Israel
																										1073	8	2692															1073	8	2692	China
																										1074	8	2733															1074	8	2733	China
																										1075	8	1839															1075	8	1839	China
																										1076	8	3011															1076	8	3011	China
																										1077	8	795															1077	8	795	UK
																										1078	8	2321															1078	8	2321	Kuwait
																										1079	8	1813															1079	8	1813	UK
																										1080	S	2847	2847	D117B													1080	S	2847	China
																										1081	S	2770															1081	S	2770	China
																										1082	S	2312															1082	S	2312	Kuwait
																										1083	S	2262															1083	S	2262
																										1084	S	1948															1084	S	1948	China
																										1085	S	336															1085	S	336	UK
																										1086	S	2263															1086	S	2263
																										1087	S	1559															1087	S	1559	South Korea
																										1088	S	1452															1088	S	1452
																										1089	S	1451															1089	S	1451
																										1090	S	2833															1090	S	2833	China
																										1091	S	566															1091	S	566	UK
																										1092	S	383															1092	S	383	USA
																										1093	S	993															1093	S	993	USA
																										1094	S	1499															1094	S	1499	Norway
																										1095	S	2480															1095	S	2480
																										1096	S	2477															1096	S	2477
																										1097	S	2697															1097	S	2697	China
																										1098	S	2318															1098	S	2318	Kuwait
																										1099	S	2336															1099	S	2336	China
																										1100	S	2277															1100	S	2277	France
																										1101	S	1783															1101	S	1783	Ireland
																										1102	S	1286															1102	S	1286	Portugal
																										1103	S	1537															1103	S	1537	South Korea
																										1104	S	1379															1104	S	1379	France
																										1105	6	409															1105	6	409	UK	Norway
																										1106	6	1010															1106	6	1010	UK
																										1107	6	1504															1107	6	1504	Norway
																										1108	6	855															1108	6	855	UK
																										1109	6	2525															1109	6	2525
																										1110	6	2070															1110	6	2070	Norway
																										1111	6	598															1111	6	598	Austria	UK
																										1112	6	1509															1112	6	1509	Norway
																										1113	6	1294															1113	6	1294	Ireland	Norway
																										1114	6	2071															1114	6	2071	Norway
																										1115	6	3104															1115	6	3103
																										1116	6	593															1116	6	593	UK
																										1117	6	321															1117	6	321	UK
																										1118	6	290															1118	6	290	Belgium
																										1119	6	302															1119	6	302	UK
																										1120	6	324															1120	6	324	UK	China
																										1121	6	250															1121	6	250	UK
																										1122	6	427															1122	6	427	UK
																										1123	6	1195															1123	6	1195	Unknown
																										1124	6	374															1124	6	374	Canada
																										1125	6	3139															1125	6	3138	China
																										1126	6	856															1126	6	856	UK
																										1127	6	2471	2471	D58A													1127	6	2471
																										1128	6	530															1128	6	530	UK
																										1129	6	1502															1129	6	1502	Norway
																										1130	6	1262															1130	6	1262	Unknown
																										1131	6	1272															1131	6	1272	Unknown
																										1132	6	221															1132	6	221	Canada
																										1133	6	2086															1133	6	2086	Norway
																										1134	6	1215															1134	6	1215	Australia
																										1135	6	2324															1135	6	2324	UK
																										1136	6	1804															1136	6	1804	UK
																										1137	6	377															1137	6	377	UK
																										1138	6	1337															1138	6	1336	Unknown
																										1139	6	378															1139	6	378	UK
																										1140	6	487															1140	6	487	UK
																										1141	6	308															1141	6	308	UK
																										1142	6	301															1142	6	301	UK
																										1143	6	388															1143	6	388	UK
																										1144	6	567															1144	6	567	UK
																										1145	6	1209															1145	6	1209	USA
																										1146	6	1800															1146	6	1800
																										1147	6	1315															1147	6	1315	Norway
																										1148	6	813															1148	6	813	Japan
																										1149	6	2243															1149	6	2243
																										1150	6	2242															1150	6	2242
																										1151	6	2992															1151	6	2992	China
																										1152	6	447															1152	6	447	China
																										1153	6	1966															1153	6	1966	China
																										1154	6	1889	1889	N106A													1154	6	1889	China
																										1155	6	2684															1155	6	2684	China
																										1156	6	2862															1156	6	2862	China
																										1157	6	2674															1157	6	2674	China
																										1158	6	2782															1158	6	2782	China
																										1159	6	728															1159	6	728	China
																										1160	6	2952															1160	6	2952	China
																										1161	6	2261															1161	6	2261
																										1162	6	1967															1162	6	1967	China
																										1163	6	1586															1163	6	1586
																										1164	6	1587															1164	6	1587
																										1165	6	1585															1165	6	1585
																										1166	6	2266															1166	6	2266
																										1167	6	615															1167	6	615	China
																										1168	6	2624	2624	D36B													1168	6	2624	China
																										1169	6	3067															1169	6	3067	China
																										1170	6	3065															1170	6	3065	China
																										1171	6	2614	2614	D113A													1171	6	2614	China
																										1172	6	2344															1172	6	2344	China
																										1173	6	2864															1173	6	2864	China
																										1174	6	2617	2617	D130A													1174	6	2617	China
																										1175	6	2991															1175	6	2991	China
																										1176	6	1132															1176	6	1132	USA
																										1177	6	1030															1177	6	1030	Unknown
																										1178	6	470															1178	6	470	Belgium
																										1179	6	2104															1179	6	2104	Iran
																										1180	6	2148															1180	6	2148	Austria
																										1181	6	474															1181	6	474	UK
																										1182	6	544															1182	6	544	UK
																										1183	6	134															1183	6	134	UK
																										1184	6	739															1184	6	740	UK
																										1185	6	2568															1185	6	2568	Germany
																										1186	6	1879															1186	6	1879	China
																										1187	6	3032															1187	6	3032	China
																										1188	6	2771															1188	6	2771	China
																										1189	6	1448															1189	6	1448
																										1190	6	2241															1190	6	2241
																										1191	5	1964															1191	5	1964	China
																										1192	5	1580															1192	5	1580
																										1193	5	2247															1193	5	2247
																										1194	5	2248															1194	5	2248
																										1195	5	2246															1195	5	2246
																										1196	5	1541															1196	5	1541	South Korea
																										1197	5	2606															1197	5	2606	China
																										1198	5	2908															1198	5	2908	Taiwan
																										1199	5	2667															1199	5	2667	China
																										1200	5	2909															1200	5	2909	Taiwan
																										1201	5	1554															1201	5	1554	South Korea
																										1202	5	3101															1202	5	3100
																										1203	5	1907															1203	5	1907	China
																										1204	5	833															1204	5	833	UK
																										1205	5	2817															1205	5	2817	China
																										1206	5	1960															1206	5	1960	China
																										1207	5	2394															1207	5	2394	Taiwan
																										1208	5	2393															1208	5	2393	Taiwan
																										1209	5	2452															1209	5	2452
																										1210	5	772															1210	5	772	Japan
																										1211	5	1936															1211	5	1937	China
																										1212	5	1674															1212	5	1674	Ireland
																										1213	5	2983															1213	5	2983	China
																										1214	5	340															1214	5	340	UK
																										1215	5	3137															1215	5	3136	China
																										1216	5	3135															1216	5	3133	China
																										1217	5	3146															1217	5	3145	China
																										1218	5	1856															1218	5	1856	China
																										1219	5	3120															1219	5	3119	China
																										1220	5	3116															1220	5	3115	China
																										1221	5	2701															1221	5	2701	China
																										1222	5	2099															1222	5	2099	Iran
																										1223	5	1950															1223	5	1950	China
																										1224	5	1247															1224	5	1247	Ireland
																										1225	5	2916															1225	5	2916	Taiwan
																										1226	5	2731															1226	5	2731	China
																										1227	5	2003															1227	5	2003	South Korea
																										1228	5	2620	2620	D22B													1228	5	2620	China
																										1229	5	2487															1229	5	2487
																										1230	5	768	768	D16A	D30A												1230	5	768	Japan
																										1231	5	2831															1231	5	2831	China
																										1232	5	2786															1232	5	2786	China
																										1233	5	1570															1233	5	1570	South Korea
																										1234	5	2644															1234	5	2644	China
																										1235	5	2851															1235	5	2851	China
																										1236	5	1998															1236	5	1998	South Korea
																										1237	5	1569															1237	5	1569	Australia
																										1238	5	1884															1238	5	1884	China
																										1239	5	1544															1239	5	1544	South Korea
																										1240	5	2016															1240	5	2016	South Korea
																										1241	5	2345															1241	5	2345	China
																										1242	5	2932															1242	5	2932
																										1243	5	1894															1243	5	1894
																										1244	5	697															1244	5	698	Taiwan
																										1245	5	682															1245	5	682	Taiwan
																										1246	5	2548															1246	5	2548
																										1247	5	1690															1247	5	1690	Taiwan
																										1248	5	696															1248	5	697	Taiwan
																										1249	5	1746															1249	5	1746	Taiwan
																										1250	5	2534															1250	5	2534
																										1251	S	2826															1251	S	2826	China
																										1252	S	2691															1252	S	2691	China
																										1253	S	2754															1253	S	2754	China
																										1254	S	442															1254	S	442	China
																										1255	S	2984															1255	S	2984	China
																										1256	S	2769															1256	S	2769	China
																										1257	S	2700															1257	S	2700	China
																										1258	S	3243															1258	S	3242	China
																										1259	S	2830															1259	S	2830	China
																										1260	S	1457															1260	S	1457
																										1261	S	1957															1261	S	1957	China
																										1262	S	1318															1262	S	1318	Finland
																										1263	S	1489															1263	S	1489	Finland
																										1264	S	1591															1264	S	1591
																										1265	S	1699															1265	S	1699	Taiwan
																										1266	S	1575															1266	S	1575
																										1267	S	1558															1267	S	1558	South Korea
																										1268	S	2798															1268	S	2798	China
																										1269	S	356															1269	S	356	Rwanda
																										1270	1	69															1270	1	69	China	Japan	Malaysia	Belgium
																										1271	1	1076															1271	1	1076	UK
																										1272	1	1426															1272	1	1426	Ireland
																										1273	1	2030															1273	1	2030	South Korea
																										1274	1	207															1274	1	207	UK
																										1275	1	2093															1275	1	2093	Iran
																										1276	1	291															1276	1	291	Belgium
																										1277	1	2911															1277	1	2911	Taiwan
																										1278	1	316															1278	1	316	UK
																										1279	1	471															1279	1	471	China	Brazil	USA	Venezuela
																										1280	1	902															1280	1	902	Belgium
																										1281	1	65															1281	1	65	USA
																										1282	1	1324															1282	1	1325	Unknown
																										1283	1	1253															1283	1	1253	USA
																										1284	1	1252															1284	1	1252	USA
																										1285	1	59															1285	1	59	China	Congo	UK	USA
																										1286	1	645															1286	1	645	USA
																										1287	1	625															1287	1	625	South Africa
																										1288	1	63															1288	1	63	USA
																										1289	1	2326															1289	1	2326	UK
																										1290	1	519															1290	1	519	UK	Brazil	USA
																										1291	1	1189															1291	1	1189	Brazil
																										1292	1	21															1292	1	21	France
																										1293	1	37															1293	1	37	Ireland	France	UK	Kuwait
																										1294	1	1310															1294	1	1310	Norway
																										1295	1	375															1295	1	375	Germany	South Africa	UK
																										1296	1	426															1296	1	426	USA
																										1297	1	3179															1297	1	3178	Brazil
																										1298	1	2176															1298	1	2176	South Africa
																										1299	1	38															1299	1	38	France
																										1300	1	364															1300	1	364	Kuwait	UK
																										1301	1	211															1301	1	211	UK	USA
																										1302	1	1361															1302	1	1361	Morocco
																										1303	1	1399															1303	1	1399	Morocco
																										1304	1	112															1304	1	112	Colombia
																										1305	1	1414															1305	1	1414	USA
																										1306	1	2140															1306	1	2140	Austria
																										1307	1	1400															1307	1	1400	Ireland	Brazil
																										1308	1	243															1308	1	243	UK
																										1309	1	987															1309	1	987	USA
																										1310	1	586															1310	1	586	Venezuela
																										1311	1	1782															1311	1	1782	Ireland
																										1312	1	982															1312	1	982	France
																										1313	1	1416															1313	1	1416	USA
																										1314	1	404															1314	1	404	UK
																										1315	1	592															1315	1	592	UK
																										1316	1	860															1316	1	860	UK
																										1317	1	29															1317	1	29	France
																										1318	1	1778															1318	1	1778	Ireland
																										1319	1	1309															1319	1	1309	Norway
																										1320	1	1133															1320	1	1133	USA	Brazil	Guiana	Israel
																										1321	1	9															1321	1	9	France
																										1322	1	5															1322	1	5	France
																										1323	1	1373															1323	1	1373	Brazil	Germany
																										1324	1	1166															1324	1	1167	Brazil
																										1325	1	2934															1325	1	2934
																										1326	1	2371															1326	1	2371	Germany
																										1327	1	1653															1327	1	1653	Ireland
																										1328	1	472															1328	1	472	Spain
																										1329	1	570															1329	1	570	Colombia
																										1330	1	1184															1330	1	1184	Brazil
																										1331	1	116															1331	1	116	UK
																										1332	1	1111															1332	1	1111	USA
																										1333	1	102															1333	1	102	Fiji
																										1334	1	100															1334	1	100	USA
																										1335	1	277															1335	1	277	Australia	Brazil	USA	Japan
																										1336	1	1269															1336	1	1269	Unknown
																										1337	1	2217															1337	1	2217	Brazil
																										1338	1	502															1338	1	502	UK
																										1339	1	977															1339	1	977	USA
																										1340	1	626															1340	1	626	South Africa
																										1341	1	2556															1341	1	2556
																										1342	1	151															1342	1	151	Canada	USA	UK
																										1343	1	1204															1343	1	1204	UK
																										1344	1	279															1344	1	279	Unknown
																										1345	1	1565															1345	1	1565	South Korea	China	UK
																										1346	1	1179															1346	1	1179	Unknown
																										1347	1	2373															1347	1	2373	Germany
																										1348	1	2368															1348	1	2368	Germany
																										1349	1	259															1349	1	259	Germany
																										1350	1	2367															1350	1	2367	Germany
																										1351	1	2355															1351	1	2355	Germany
																										1352	1	2300															1352	1	2300	Kuwait
																										1353	1	1175															1353	1	1176	Brazil
																										1354	1	170															1354	1	170	Belgium	Belgium	France	UK
																										1355	1	3177															1355	1	3176	Brazil
																										1356	1	278															1356	1	278	Unknown
																										1357	1	43															1357	1	43	USA
																										1358	1	1274															1358	1	1274	Unknown
																										1359	1	1886															1359	1	1886	China
																										1360	1	1014															1360	1	1014
																										1361	1	31															1361	1	31	France
																										1362	1	3044															1362	1	3044
																										1363	1	1131															1363	1	1131	USA
																										1364	1	66	66	D102A													1364	1	66	France	UK	USA	Venezuela
																										1365	1	413															1365	1	413	Australia
																										1366	1	606															1366	1	606	UK
																										1367	1	73	73	D125A													1367	1	73	UK	Ireland
																										1368	1	2046															1368	1	2046	Ireland
																										1369	1	2598															1369	1	2598	Germany
																										1370	1	135															1370	1	135	UK
																										1371	1	6															1371	1	6	France
																										1372	1	1144															1372	1	1144	UK
																										1373	1	110															1373	1	110	UK	Fiji
																										1374	1	1566															1374	1	1566	South Korea
																										1375	1	1980															1375	1	1980	Israel
																										1376	1	2122															1376	1	2122	UK
																										1377	1	1803															1377	1	1803	UK
																										1378	1	1256															1378	1	1256	USA
																										1379	1	2111															1379	1	2111
																										1380	1	103															1380	1	103	UK	France	Poland	USA
																										1381	1	1366															1381	1	1366	Morocco
																										1382	1	1091															1382	1	1091	USA
																										1383	1	42															1383	1	42	UK
																										1384	1	2047															1384	1	2047	Ireland
																										1385	1	2139															1385	1	2139	Austria
																										1386	1	2137															1386	1	2137	Austria
																										1387	1	3040															1387	1	3040	Brazil
																										1388	1	2138															1388	1	2138	Austria
																										1389	1	1427															1389	1	1427	Ireland
																										1390	1	3174															1390	1	3173	Brazil
																										1391	1	274															1391	1	274	UK
																										1392	1	2190															1392	1	2190	South Africa
																										1393	1	2463															1393	1	2463
																										1394	1	1819															1394	1	1819	UK
																										1395	1	1814															1395	1	1814	UK
																										1396	1	485															1396	1	485	USA	France	UK
																										1397	1	149															1397	1	149	USA	UK	Ireland
																										1398	1	2273															1398	1	2273	France
																										1399	1	330															1399	1	330	UK	USA
																										1400	1	81															1400	1	81	USA
																										1401	1	214															1401	1	214	Canada
																										1402	1	2063															1402	1	2063	Ireland
																										1403	1	730															1403	1	730	Argentina
																										1404	1	1415															1404	1	1415	USA
																										1405	1	1165															1405	1	1166	Brazil
																										1406	1	104															1406	1	104	USA	Brazil
																										1407	1	1164															1407	1	1165	Brazil
																										1408	1	1199															1408	1	1199	Unknown
																										1409	1	1741															1409	1	1741	Taiwan
																										1410	1	1200															1410	1	1200	Unknown
																										1411	1	920															1411	1	920	France
																										1412	1	870															1412	1	870	Belgium
																										1413	1	686															1413	1	686	Taiwan
																										1414	1	885															1414	1	885	Belgium
																										1415	1	115															1415	1	115	UK
																										1416	1	2887															1416	1	2887
																										1417	1	94															1417	1	94	New Zealand
																										1418	1	758															1418	1	758	Slovakia
																										1419	1	900															1419	1	900	Belgium
																										1420	1	1317															1420	1	1317	Finland
																										1421	1	1348															1421	1	1348	USA
																										1422	1	1136															1422	1	1136	USA
																										1423	1	3110															1423	1	3109
																										1424	1	3108															1424	1	3107
																										1425	1	572	572	N44B													1425	1	572	Belgium	Austria	France	UK
																										1426	1	106															1426	1	106	USA
																										1427	1	2134															1427	1	2134	Austria
																										1428	1	2231															1428	1	2231	France
																										1429	1	32															1429	1	32	France
																										1430	1	575															1430	1	575	Colombia
																										1431	1	283															1431	1	283	UK
																										1432	1	861															1432	1	861	UK
																										1433	1	361															1433	1	361	Unknown
																										1434	1	3173															1434	1	3172	Brazil
																										1435	1	2370															1435	1	2370	Germany
																										1436	1	3170															1436	1	3169	Brazil
																										1437	1	1271															1437	1	1271	Unknown
																										1438	1	1378															1438	1	1378	France
																										1439	1	1047															1439	1	1047	Ireland	UK	Morocco
																										1440	1	1388															1440	1	1388	Morocco
																										1441	1	1430															1441	1	1430	Ireland
																										1442	1	2363															1442	1	2363	Germany
																										1443	1	780															1443	1	780	Japan
																										1444	1	873															1444	1	873	Belgium
																										1445	1	86															1445	1	86	USA
																										1446	1	83															1446	1	83	UK
																										1447	1	2043															1447	1	2043	Ireland
																										1448	1	1649															1448	1	1649	Ireland
																										1449	1	171															1449	1	171	Ireland	France	UK	Japan
																										1450	1	2042															1450	1	2042	Ireland
																										1451	1	1160															1451	1	1160	Unknown
																										1452	1	220															1452	1	220	Canada
																										1453	1	792															1453	1	792	UK
																										1454	1	44															1454	1	44	UK
																										1455	1	431															1455	1	431	UK
																										1456	1	1191															1456	1	1191	Brazil
																										1457	1	2282															1457	1	2282	UK
																										1458	1	539															1458	1	539	UK
																										1459	1	1785															1459	1	1785	Ireland
																										1460	1	1413															1460	1	1413	USA
																										1461	1	1062															1461	1	1062	France
																										1462	1	1138															1462	1	1138	USA
																										1463	1	24															1463	1	24	UK	UK	France	Ireland
																										1464	1	1311															1464	1	1311	Norway
																										1465	1	139															1465	1	139	USA
																										1466	1	197															1466	1	197	Germany	UK
																										1467	1	789															1467	1	789	Colombia
																										1468	1	852															1468	1	852	UK
																										1469	1	954															1469	1	954	USA
																										1470	1	945															1470	1	945	Niger
																										1471	1	536															1471	1	536	Unknown
																										1472	1	946															1472	1	946	Niger
																										1473	1	190															1473	1	190	Bangladesh
																										1474	1	417															1474	1	417	France	UK	USA	Australia
																										1475	1	203															1475	1	203	UK	Finland
																										1476	1	717															1476	1	717	Mexico
																										1477	1	1143															1477	1	1143	UK
																										1478	1	2364															1478	1	2364	Germany
																										1479	1	1239															1479	1	1239	Ireland
																										1480	1	2023															1480	1	2023	South Korea
																										1481	1	371															1481	1	371	UK
																										1482	1	2358															1482	1	2358	Germany
																										1483	1	150															1483	1	150	USA
																										1484	1	1254															1484	1	1254	USA
																										1485	1	3176															1485	1	3175	Brazil
																										1486	1	60															1486	1	60	UK	USA
																										1487	1	129															1487	1	129	UK	USA
																										1488	1	1344															1488	1	1344	China
																										1489	1	1784															1489	1	1784	Ireland
																										1490	1	1339															1490	1	1338	Unknown
																										1491	1	1264															1491	1	1264	Unknown
																										1492	1	2566															1492	1	2566	Germany
																										1493	1	1659															1493	1	1659	Ireland
																										1494	1	1234															1494	1	1234	Ireland
																										1495	1	1235															1495	1	1235	Ireland
																										1496	1	966															1496	1	966	USA
																										1497	1	2603															1497	1	2603	Senegal
																										1498	1	2196															1498	1	2196	France
																										1499	1	2182															1499	1	2182	South Africa
																										1500	1	2166															1500	1	2166	South Africa
																										1501	1	490															1501	1	490	UK
																										1502	1	2586															1502	1	2586	Germany
																										1503	1	2025															1503	1	2025	South Korea
																										1504	1	1357															1504	1	1357	USA
																										1505	1	242															1505	1	242	UK
																										1506	1	2118															1506	1	2118	UK
																										1507	1	118															1507	1	118	Ireland	USA
																										1508	1	387															1508	1	387	Rwanda
																										1509	1	376															1509	1	376	UK
																										1510	1	1568															1510	1	1568	South Korea
																										1511	1	2426															1511	1	2426	France
																										1512	1	1651															1512	1	1651	Ireland
																										1513	1	209															1513	1	209	France	UK
																										1514	1	1003															1514	1	1003	France
																										1515	1	848															1515	1	848	UK
																										1516	1	2920															1516	1	2920	Taiwan
																										1517	1	25															1517	1	25	France
																										1518	1	3098															1518	1	3097
																										1519	1	2131															1519	1	2131	UK
																										1520	1	2121															1520	1	2121	UK
																										1521	1	2177															1521	1	2177	South Africa
																										1522	1	2164															1522	1	2164	South Africa
																										1523	1	184															1523	1	184	Mexico	USA
																										1524	1	1393															1524	1	1393	Morocco
																										1525	1	313															1525	1	313	UK
																										1526	1	816															1526	1	816	Japan
																										1527	1	2651															1527	1	2651	China
																										1528	1	70															1528	1	70	USA
																										1529	1	188															1529	1	188	UK
																										1530	1	554															1530	1	554	UK	Japan
																										1531	1	1146															1531	1	1146	UK
																										1532	1	1116															1532	1	1116	USA
																										1533	1	762															1533	1	762	UK
																										1534	1	245															1534	1	245	UK
																										1535	1	736															1535	1	737	Russia
																										1536	1	1005															1536	1	1005	Chile
																										1537	1	2361															1537	1	2361	Germany
																										1538	1	219															1538	1	219	Canada
																										1539	1	251															1539	1	251	UK
																										1540	1	332															1540	1	332	UK
																										1541	1	1250															1541	1	1250	Unknown
																										1542	1	1055															1542	1	1055	France
																										1543	1	227															1543	1	227	UK
																										1544	1	372															1544	1	372	UK
																										1545	1	3192															1545	1	3191	UK
																										1546	1	3087															1546	1	3087
																										1547	1	3103															1547	1	3102
																										1548	1	1660															1548	1	1660	Ireland
																										1549	1	1664															1549	1	1664	Ireland
																										1550	1	1102															1550	1	1102	USA
																										1551	1	2965															1551	1	2965	China
																										1552	1	2947															1552	1	2947	China
																										1553	1	92															1553	1	92	Belgium	UK	USA	Australia
																										1554	1	1093															1554	1	1093	USA
																										1555	1	2112															1555	1	2112	Ireland
																										1556	1	583															1556	1	583	Germany
																										1557	1	750															1557	1	751	Italy
																										1558	1	1051															1558	1	1051	Norway	UK
																										1559	1	2379															1559	1	2379	Germany
																										1560	1	126															1560	1	126	USA
																										1561	1	763															1561	1	763	UK
																										1562	1	2424															1562	1	2424
																										1563	1	39															1563	1	39	Germany
																										1564	1	638															1564	1	638	USA
																										1565	1	1704															1565	1	1704	Taiwan
																										1566	1	226															1566	1	226	UK
																										1567	1	489															1567	1	489	Brazil
																										1568	1	1219															1568	1	1219	Australia
																										1569	1	2024															1569	1	2024	South Korea
																										1570	1	803															1570	1	803	France	UK
																										1571	1	1058															1571	1	1058	France
																										1572	1	2034															1572	1	2034	Norway
																										1573	1	584															1573	1	584	UK
																										1574	1	1255															1574	1	1255	USA
																										1575	1	2944															1575	1	2944	New Zealand
																										1576	1	512															1576	1	512
																										1577	1	2162															1577	1	2162	USA
																										1578	1	382															1578	1	382	Germany
																										1579	1	381															1579	1	381	Germany
																										1580	1	137															1580	1	137	USA
																										1581	1	2722															1581	1	2722	China
																										1582	1	1206															1582	1	1206	UK
																										1583	1	1140															1583	1	1140	USA
																										1584	1	408															1584	1	408	Ireland	France	UK	USA
																										1585	1	2575															1585	1	2575	Germany
																										1586	1	40															1586	1	40	USA
																										1587	1	515															1587	1	515	UK	Brazil
																										1588	1	123															1588	1	123	UK
																										1589	1	2325															1589	1	2325	UK
																										1590	1	2160															1590	1	2160	Austria
																										1591	1	1780															1591	1	1780	Ireland
																										1592	1	1511															1592	1	1511	France
																										1593	1	237															1593	1	237	UK	Canada
																										1594	1	127															1594	1	127	UK	USA
																										1595	1	2117															1595	1	2117	Germany
																										1596	1	804															1596	1	804	UK	Ireland
																										1597	1	1117															1597	1	1117	USA
																										1598	1	335															1598	1	335	Ireland
																										1599	1	99															1599	1	99	Colombia
																										1600	1	1060															1600	1	1060	France
																										1601	1	20															1601	1	20	France
																										1602	1	1224															1602	1	1224	Australia	Ireland
																										1603	1	2038															1603	1	2038	Ireland
																										1604	1	96															1604	1	96	UK
																										1605	1	1300															1605	1	1300	Norway
																										1606	1	872															1606	1	872	Belgium
																										1607	1	871															1607	1	871	Belgium
																										1608	1	2															1608	1	2	France
																										1609	1	2581															1609	1	2581	Germany
																										1610	1	854															1610	1	854	UK
																										1611	1	2648															1611	1	2648	China
																										1612	1	1491															1612	1	1491	Finland
																										1613	1	1027															1613	1	1027	UK
																										1614	1	1009															1614	1	1009	UK
																										1615	1	1028															1615	1	1028	UK
																										1616	1	62															1616	1	62	Brazil	USA
																										1617	1	995															1617	1	995	Belgium
																										1618	1	647															1618	1	647	USA
																										1619	1	317															1619	1	317	UK
																										1620	1	303															1620	1	303	Belgium
																										1621	1	2745															1621	1	2745	China
																										1622	1	1288															1622	1	1288	Portugal
																										1623	1	300															1623	1	300	UK
																										1624	1	579															1624	1	579	Colombia
																										1625	1	2643															1625	1	2643	China
																										1626	1	1287															1626	1	1287	Portugal
																										1627	1	1428															1627	1	1428	Ireland
																										1628	1	1059															1628	1	1059	France
																										1629	1	1812															1629	1	1812	UK
																										1630	1	396															1630	1	396	UK
																										1631	1	1157															1631	1	1157	Finland
																										1632	1	2563															1632	1	2563	USA
																										1633	1	2085															1633	1	2085	Norway
																										1634	1	1817															1634	1	1817	UK
																										1635	1	938															1635	1	938	France
																										1636	1	1301															1636	1	1301	Norway
																										1637	1	2376															1637	1	2376	Germany
																										1638	1	1207															1638	1	1207	USA
																										1639	1	895															1639	1	895	Belgium
																										1640	1	1208															1640	1	1208	USA
																										1641	1	3111															1641	1	3110
																										1642	1	1408															1642	1	1408	Unknown
																										1643	1	2369															1643	1	2369	Germany
																										1644	1	239															1644	1	239	Unknown
																										1645	1	1092															1645	1	1092	USA
																										1646	1	1640															1646	1	1640	Unknown
																										1647	1	2621	2621	D25A													1647	1	2621	China
																										1648	1	75															1648	1	75	USA
																										1649	1	635															1649	1	635	South Africa
																										1650	1	2972															1650	1	2972	China
																										1651	1	2853															1651	1	2853	Ireland
																										1652	1	1590															1652	1	1590
																										1653	1	235															1653	1	235	Canada
																										1654	1	1172															1654	1	1173	Brazil
																										1655	1	2000															1655	1	2000	Guiana
																										1656	1	58															1656	1	58	Canada
																										1657	1	444															1657	1	444	China	Ireland	The Netherlands	Brazil
																										1658	1	1040															1658	1	1040	Unknown
																										1659	1	2445															1659	1	2445
																										1660	1	314															1660	1	314	UK
																										1661	1	469															1661	1	469	China
																										1662	1	491															1662	1	491	UK
																										1663	1	600															1663	1	600	UK
																										1664	1	971															1664	1	971	USA
																										1665	1	975															1665	1	975	USA
																										1666	1	1185															1666	1	1185	Brazil
																										1667	1	1039															1667	1	1039	Unknown
																										1668	1	3219															1668	1	3218	USA
																										1669	1	3216															1669	1	3215	USA
																										1670	1	454															1670	1	454	China
																										1671	1	1567															1671	1	1567	South Korea
																										1672	1	1145															1672	1	1145	UK
																										1673	1	3038															1673	1	3038	Brazil
																										1674	1	120															1674	1	120	UK
																										1675	1	343															1675	1	343	Ireland
																										1676	1	1750															1676	1	1750	Taiwan
																										1677	1	2899															1677	1	2899	China
																										1678	1	1387															1678	1	1387	Morocco
																										1679	1	746															1679	1	747	China	France	The Netherlands	USA
																										1680	1	181															1680	1	181	Portugal
																										1681	1	1648															1681	1	1648	Ireland
																										1682	1	49															1682	1	49	USA
																										1683	1	3088															1683	1	3088
																										1684	1	3089															1684	1	3089
																										1685	1	2378															1685	1	2378	Germany
																										1686	1	131															1686	1	131	UK
																										1687	1	1325															1687	1	1326	Unknown
																										1688	1	1323															1688	1	1324	Unknown
																										1689	1	522															1689	1	522	UK
																										1690	1	342															1690	1	342	UK
																										1691	1	322															1691	1	322	UK
																										1692	1	1013															1692	1	1013	UK
																										1693	1	2423															1693	1	2423
																										1694	1	2126															1694	1	2126	UK
																										1695	1	1818															1695	1	1818	UK
																										1696	1	1087															1696	1	1087	USA
																										1697	1	1015															1697	1	1015
																										1698	1	821															1698	1	821	Japan
																										1699	1	1183															1699	1	1183	Brazil
																										1700	1	939															1700	1	939	France	Norway	USA
																										1701	1	2136															1701	1	2136	Austria
																										1702	1	974															1702	1	974	USA
																										1703	1	397															1703	1	397	UK
																										1704	1	2884															1704	1	2884
																										1705	1	2128															1705	1	2128	UK
																										1706	1	721															1706	1	721	Austria	Turkey
																										1707	1	941															1707	1	941	France
																										1708	1	212															1708	1	212	UK
																										1709	1	940															1709	1	940	France
																										1710	1	1487															1710	1	1487	Unknown
																										1711	1	580															1711	1	580	Colombia
																										1712	1	2564															1712	1	2564	USA
																										1713	1	2557															1713	1	2557	USA
																										1714	1	836															1714	1	836	UK
																										1715	1	3039															1715	1	3039	Brazil
																										1716	1	79															1716	1	79	China	Japan	India	Ireland
																										1717	1	1858															1717	1	1858	China
																										1718	1	1881															1718	1	1881	China
																										1719	1	3074															1719	1	3074	China
																										1720	1	3115															1720	1	3114
																										1721	1	500															1721	1	500	UK
																										1722	1	78															1722	1	78	USA
																										1723	1	3080															1723	1	3080	China
																										1724	1	1869															1724	1	1869	China
																										1725	1	1850															1725	1	1850	China
																										1726	1	1849															1726	1	1849	China
																										1727	1	2935															1727	1	2935
																										1728	1	913															1728	1	913	France	Kuwait
																										1729	1	2513															1729	1	2513
																										1730	1	84															1730	1	84	Unknown
																										1731	1	1859															1731	1	1859	China
																										1732	1	1395															1732	1	1395	China	South Korea	Morocco
																										1733	1	2306															1733	1	2306	Kuwait
																										1734	1	2962															1734	1	2962	China
																										1735	1	2950															1735	1	2950	China
																										1736	1	581															1736	1	581	Colombia	Israel
																										1737	1	2948															1737	1	2948	China
																										1738	1	3172															1738	1	3171	Brazil
																										1739	1	1774															1739	1	1774	UK
																										1740	1	1364															1740	1	1364	Morocco
																										1741	1	3156															1741	1	3155	Ireland
																										1742	1	2285															1742	1	2285	Kuwait
																										1743	1	2316															1743	1	2316	Kuwait
																										1744	1	473															1744	1	473	Spain
																										1745	1	385															1745	1	385	UK
																										1746	1	229															1746	1	229	UK
																										1747	1	1870															1747	1	1870	China
																										1748	1	254															1748	1	254	China	France	Poland	Spain
																										1749	1	177															1749	1	177	UK
																										1750	1	1872															1750	1	1872	China
																										1751	1	30															1751	1	30	France
																										1752	1	2569															1752	1	2569	Germany
																										1753	1	3178															1753	1	3177	Brazil
																										1754	1	2949															1754	1	2949	China
																										1755	1	435															1755	1	435	China	Japan	Israel	Brazil
																										1756	1	1089															1756	1	1089	USA
																										1757	1	692															1757	1	692	Taiwan
																										1758	1	3144															1758	1	3143	China
																										1759	1	1867															1759	1	1867	China
																										1760	1	2945															1760	1	2945	China
																										1761	1	1359															1761	1	1359	Brazil	Israel
																										1762	1	2953															1762	1	2953	China
																										1763	1	3036															1763	1	3036	Brazil
																										1764	1	2897															1764	1	2897	China
																										1765	1	2009															1765	1	2009	South Korea
																										1766	1	2850															1766	1	2850	China
																										1767	1	2892															1767	1	2892	China
																										1768	1	1848															1768	1	1848	China
																										1769	1	1141															1769	1	1141	USA
																										1770	1	2951															1770	1	2951	China
																										1771	1	2551															1771	1	2551
																										1772	1	968															1772	1	968	USA
																										1773	1	2709															1773	1	2709	China
																										1774	1	951															1774	1	951	USA
																										1775	1	2149															1775	1	2149	Austria
																										1776	1	1930															1776	1	1930	China
																										1777	1	1196															1777	1	1196
																										1778	1	1034															1778	1	1034	Unknown
																										1779	1	76															1779	1	76	USA
																										1780	1	368															1780	1	368	Unknown
																										1781	1	285															1781	1	285	Unknown
																										1782	1	587															1782	1	587	Venezuela
																										1783	1	54															1783	1	54	Unknown
																										1784	1	261															1784	1	261	Unknown
																										1785	1	3154															1785	1	3153	Ireland
																										1786	1	1947															1786	1	1947	China
																										1787	1	263															1787	1	263	Unknown
																										1788	1	1411															1788	1	1411	USA
																										1789	1	2893															1789	1	2893	China
																										1790	1	1846															1790	1	1846	China
																										1791	1	2027															1791	1	2027	South Korea
																										1792	1	1161															1792	1	1161	Unknown
																										1793	1	949															1793	1	949	Niger
																										1794	1	2577															1794	1	2577	Germany
																										1795	1	1150															1795	1	1150	UK
																										1796	1	234															1796	1	234	Canada
																										1797	1	224															1797	1	224	Canada
																										1798	1	3063															1798	1	3063	China
																										1799	1	2558															1799	1	2558	USA
																										1800	1	185															1800	1	185	China	Israel	USA	France
																										1801	1	1088															1801	1	1088	USA
																										1802	1	1925															1802	1	1925	China
																										1803	1	2587															1803	1	2587	Germany
																										1804	1	3143															1804	1	3142	China
																										1805	1	2552															1805	1	2552
																										1806	1	52															1806	1	52	USA
																										1807	1	1868															1807	1	1868	China
																										1808	1	310															1808	1	310	Switzerland	UK
																										1809	1	2973															1809	1	2973	China
																										1810	1	1887															1810	1	1887	China
																										1811	1	50															1811	1	50	USA
																										1812	1	47															1812	1	47	USA
																										1813	1	1273															1813	1	1273	Unknown
																										1814	1	477															1814	1	477	USA
																										1815	1	270															1815	1	270	UK
																										1816	1	269															1816	1	269	UK
																										1817	1	125															1817	1	125	UK
																										1818	1	2880															1818	1	2880	China
																										1819	1	2343															1819	1	2343	China
																										1820	1	2894															1820	1	2894	China
																										1821	1	323															1821	1	323	UK
																										1822	1	3068															1822	1	3068	China
																										1823	1	1949															1823	1	1949	China
																										1824	1	3215															1824	1	3214	USA
																										1825	1	3072															1825	1	3072	China
																										1826	1	484															1826	1	484	USA
																										1827	1	2431															1827	1	2431
																										1828	1	1237															1828	1	1237	Ireland
																										1829	1	1816															1829	1	1816	UK
																										1830	1	2420															1830	1	2420	South Korea
																										1831	1	1008															1831	1	1008	UK
																										1832	1	1231															1832	1	1231	Unknown
																										1833	1	218															1833	1	218	Canada
																										1834	1	1053															1834	1	1053	Unknown
																										1835	1	2163															1835	1	2163	USA
																										1836	1	1847															1836	1	1847	China
																										1837	1	379															1837	1	379	UK
																										1838	1	353															1838	1	353	Germany
																										1839	1	358															1839	1	358	Germany
																										1840	1	380															1840	1	380	Germany
																										1841	1	354															1841	1	354	Germany
																										1842	1	2589															1842	1	2589	Germany
																										1843	1	573															1843	1	573	Colombia
																										1844	1	2519															1844	1	2519
																										1845	1	1533															1845	1	1533	USA
																										1846	1	1535															1846	1	1535	USA
																										1847	1	1534															1847	1	1534	USA
																										1848	1	1356															1848	1	1356	USA
																										1849	1	1352															1849	1	1352	USA
																										1850	1	2516															1850	1	2516
																										1851	1	2946															1851	1	2946	China
																										1852	1	2896															1852	1	2896	China
																										1853	1	2966															1853	1	2966	China
																										1854	1	1882															1854	1	1882
																										1855	1	3150															1855	1	3149	Ireland
																										1856	1	1805															1856	1	1805	UK
																										1857	1	1801															1857	1	1801
																										1858	1	1351															1858	1	1351	USA
																										1859	1	1498															1859	1	1498	UK
																										1860	1	1497															1860	1	1497	Norway
																										1861	1	917															1861	1	917	France
																										1862	1	1493															1862	1	1493	Finland
																										1863	1	1151															1863	1	1151	Finland
																										1864	1	187															1864	1	187	Pakistan
																										1865	1	2889															1865	1	2889	China
																										1866	1	2898															1866	1	2898	China
																										1867	1	2717															1867	1	2717	China
																										1868	1	1521															1868	1	1521	Colombia
																										1869	1	1518															1869	1	1518	Colombia
																										1870	1	1527															1870	1	1527	Colombia
																										1871	1	1524															1871	1	1524	Colombia
																										1872	1	201															1872	1	201	UK
																										1873	1	1526															1873	1	1526	Colombia
																										1874	1	1515															1874	1	1515	Colombia
																										1875	1	1135															1875	1	1135	USA
																										1876	1	2055															1876	1	2055	China
																										1877	1	2829															1877	1	2829	China
																										1878	1	766															1878	1	766	Japan	UK
																										1879	1	1700															1879	1	1700	Taiwan
																										1880	1	1721															1880	1	1721	Taiwan
																										1881	1	2383															1881	1	2383	Taiwan
																										1882	1	1753															1882	1	1753	Taiwan
																										1883	1	1082															1883	1	1082
																										1884	1	2429															1884	1	2429
																										1885	1	826															1885	1	826	Japan
																										1886	1	2101															1886	1	2101	Iran
																										1887	1	2521															1887	1	2521
																										1888	1	2427															1888	1	2427
																										1889	1	2545															1889	1	2545
																										1890	1	708															1890	1	709	Taiwan
																										1891	1	707															1891	1	708	Taiwan
																										1892	1	699															1892	1	700	Taiwan
																										1893	1	673															1893	1	673	Taiwan
																										1894	1	770															1894	1	770	Japan
																										1895	1	777															1895	1	777	Japan	Kuwait
																										1896	1	1729															1896	1	1729	Taiwan
																										1897	1	2493															1897	1	2493
																										1898	1	2924															1898	1	2924	Taiwan
																										1899	1	1710															1899	1	1710	Taiwan
																										1900	1	2527															1900	1	2527
																										1901	1	367															1901	1	367	China	Israel	Japan	UK
																										1902	1	1025															1902	1	1025	UK
																										1903	1	2695															1903	1	2695	China
																										1904	1	295															1904	1	295	Belgium
																										1905	1	817															1905	1	817	Japan
																										1906	1	2774															1906	1	2774	China
																										1907	1	691															1907	1	691	Taiwan
																										1908	1	689															1908	1	689	Taiwan
																										1909	1	688															1909	1	688	Taiwan
																										1910	1	683															1910	1	683	Taiwan
																										1911	1	1963															1911	1	1963	China
																										1912	1	1650															1912	1	1650	Ireland
																										1913	1	710															1913	1
																										1914	1	825															1914	1	825	Japan
																										1915	1	778															1915	1	778	Japan
																										1916	1	1714															1916	1	1714	Taiwan
																										1917	1	2494															1917	1	2494
																										1918	1	1425															1918	1	1425	USA
																										1919	1	2739															1919	1	2739	China
																										1920	1	1922															1920	1	1922	China
																										1921	1	3097															1921	1
																										1922	1	2913															1922	1	2913	Taiwan
																										1923	1	2449															1923	1	2449
																										1924	1	2790															1924	1	2790	China
																										1925	1	823															1925	1	823	Japan
																										1926	1	700															1926	1	701	Taiwan
																										1927	1	2450															1927	1	2450
																										1928	1	2436															1928	1	2436
																										1929	1	2244															1929	1	2244
																										1930	1	2528															1930	1	2528
																										1931	1	1026															1931	1	1026	UK
																										1932	1	2502															1932	1	2502
																										1933	1	7															1933	1	7	France
																										1934	1	561															1934	1	561	Japan	UK
																										1935	1	2432															1935	1	2432
																										1936	1	2435															1936	1	2435
																										1937	1	2963															1937	1	2963	China
																										1938	1	2388															1938	1	2388	Taiwan
																										1939	1	1694															1939	1	1694	Taiwan
																										1940	1	810															1940	1	810	Japan
																										1941	1	1742															1941	1	1742	Taiwan
																										1942	1	1722															1942	1	1722	Taiwan
																										1943	1	706															1943	1	707	Taiwan
																										1944	1	2912															1944	1	2912	Taiwan
																										1945	1	2905															1945	1	2905	Taiwan
																										1946	1	681															1946	1	681	Taiwan
																										1947	1	820															1947	1	820	Japan
																										1948	1	2863															1948	1	2863	China
																										1949	1	1906															1949	1	1906	China
																										1950	1	2546															1950	1	2546
																										1951	1	1758															1951	1	1758	Taiwan
																										1952	1	1384															1952	1	1384	Taiwan	Morocco
																										1953	1	2472															1953	1	2472
																										1954	1	1695															1954	1	1695	Taiwan
																										1955	1	709															1955	1	710	Taiwan
																										1956	1	701															1956	1	702	Taiwan
																										1957	1	2418															1957	1	2418	South Korea
																										1958	1	2522															1958	1	2522
																										1959	1	1458															1959	1	1458
																										1960	1	1450															1960	1	1450
																										1961	1	2461															1961	1	2461
																										1962	1	1578															1962	1	1578
																										1963	1	1354															1963	1	1354	USA
																										1964	1	1353															1964	1	1353	USA
																										1965	1	2524															1965	1	2524
																										1966	1	2907															1966	1	2907	Taiwan
																										1967	1	1097															1967	1	1097	China	Kuwait	USA
																										1968	1	3265															1968	1
																										1969	1	590															1969	1	590	Kuwait
																										1970	1	2240															1970	1	2240	China
																										1971	1	3268															1971	1
																										1972	1	3263															1972	1
																										1973	1	3267															1973	1
																										1974	1	2482															1974	1	2482
																										1975	1	2846	2846	N96C													1975	1	2846	China
																										1976	1	2239															1976	1	2239
																										1977	1	846															1977	1	846	UK
																										1978	1	1845															1978	1	1845	China
																										1979	1	1789															1979	1	1789	South Korea
																										1980	1	2059															1980	1	2059	China
																										1981	1	1456															1981	1	1456
																										1982	1	1437															1982	1	1437
																										1983	1	338															1983	1	338	UK
																										1984	1	337															1984	1	337	UK
																										1985	1	48															1985	1	48	Spain
																										1986	1	2409															1986	1	2409	China
																										1987	1	2407															1987	1	2407	China
																										1988	1	2377															1988	1	2377	Germany
																										1989	1	1522															1989	1	1522	Colombia
																										1990	1	1528															1990	1	1528	Colombia
																										1991	1	2229															1991	1	2229	France
																										1992	1	1536															1992	1	1536	South Korea
																										1993	1	3066															1993	1	3066	China
																										1994	1	2410															1994	1	2410	China
																										1995	1	1895	1895	N73B													1995	1	1895	China
																										1996	1	2444															1996	1	2444
																										1997	1	2668															1997	1	2668	China
[truncated: 1,270 more rows]
[truncated: 9 more columns]
